# Supplementary material for: Mitochondrial-related genes as prognostic and metastatic markers in breast cancer: insights from comprehensive analysis and clinical models
Source: Front Immunol. 2024 Sep 24;15:1461489. doi: 10.3389/fimmu.2024.1461489 (PMC11458410; doi:10.3389/fimmu.2024.1461489)
Supplement: Supplementary file 2 [file Table1.xlsx]

## Sheet: Table S1
Mitochondrial-related genes (n=2030)
ABCF2
ACBD6
ACBD7
ACE
ACE2
ACOT1
ACOT12
ADORA2A
AGTR1
AGTR2
AKT2
ALOX12
ARL6IP5
CAMK4
CARM1
CASP7
CAV3
CCL27
CGAS
CHD9
CHKB
CREBBP
CRTC1
CRTC2
CRTC3
CTSL
DDX58
ELAVL1
G6PD
GABPB1-IT1
GOT1
HDAC3
HELZ2
HMGA1
HSD17B12
IFIH1
IL1B
IL6
IRF7
MAPK11
MDH1
MED1
MEF2C
MEF2D
MID1IP1
MIR181B1
MIR210
MT-TC
MT-TI
MT-TK
MT-TP
MT-TT
MT-TV
MYEF2
NAMPT
NCOA1
NCOA2
NCOA6
NCOR1
NFKB2
NMNAT2
NOX1
NR1D1
OPRD1
PCTP
PERM1
PIP5KL1
PM20D1
PPARA
PPP2R3C
PRKAA2
PRKAB1
PRKAB2
PRKAG1
PRKAG2
PRKAG3
RB1
RELA
RNF122
SLC2A1
SLC2A4
SMARCD3
SNORD138
SP1
STARD3
TBL1X
TBL1XR1
TCL1A
TGS1
THRSP
TLR3
TLR7
TMPRSS2
TRAF6
USP46
AARS1
ABCE1
ABCG1
ABCG2
ABHD4
ABHD5
ABHD6
ABHD8
ABL1
ABLIM3
ACAA2
ACAT2
ACBD3
ACO1
ACO2
ACOD1
ACOT11
ACOT13
ACSBG2
ACSL3
ACSL4
ACSL5
ACSL6
ACSM1
ACSM2A
ACSM2B
ACSM4
ACSM5
ACSM6
ACSS1
ACSS2
ACTR10
ADAM28
ADAP2
ADH5
ADPRS
ADSS2
AFG3L2
AGBL4
AGPS
AGTPBP1
AGXT2
AIFM3
AIM2
AIP
AK2
AK4
AK9
AKAP8
AKR1B10
AKR1B15
AKT1
AKT3
ALAS2
ALB
ALDH18A1
ALDH1B1
ALDH5A1
ALDH6A1
ALKBH3
AMACR
AMBRA1
AMMECR1
ANK2
ANKRD37
ANTKMT
ANXA1
ANXA6
AP3B1
APEX1
APEX2
APH1A
AQP8
ARAF
ARG1
ARGLU1
ARID4B
ARIH2
ARL2BP
ARMC1
ARMC10
ARMS2
ARRB2
ARSB
ASAH2
ASB9
ASS1
ATAD3A
ATAD3B
ATAD3C
ATCAY
ATF2
ATG12
ATG13
ATG14
ATG2A
ATG2B
ATG3
ATG4D
ATG5
ATG7
ATG9A
ATG9B
ATP13A2
ATP2A1
ATP5F1B
ATP5F1C
ATP5F1E
ATP5F1EP2
ATP5MC3
ATP5MGL
ATP5PO
ATP7A
ATP7B
ATPAF1
ATXN3
AURKAIP1
AVP
AZIN2
BAG3
BAG4
BAG5
BAP1
BBC3
BBOX1
BCAP31
BCAT1
BCKDK
BCL2
BCL2A1
BCL2L1
BCLAF3
BDNF
BECN1
BHLHA15
BLID
BLOC1S2
BMF
BNIP1
BRAT1
BRD8
BRI3BP
BRINP3
BSG
BTD
C10orf67
C10orf88
C11orf65
C12orf73
C14orf119
C15orf62
C19orf12
C1orf43
C9orf72
CABS1
CALM1
CALM3
CAMK2A
CAMKK2
CAMKMT
CAPN1
CAPN10
CAPN2
CAPRIN2
CARD19
CARS2
CASP1
CASP14
CASP2
CASP4
CASP8AP2
CASQ1
CAT
CAV2
CAVIN1
CCAR2
CCDC51
CCDC58
CCK
CCM2
CCN6
CCNB1
CCR7
CDC25C
CDC37
CDK1
CDK5
CDK5RAP1
CDS2
CEBPA
CEBPZOS
CEND1
CEP89
CERT1
CFAP410
CFAP91
CHCHD1
CHCHD10
CHCHD6
CHCHD7
CHPF
CIAPIN1
CIBAR1
CIDEA
CIDEB
CISD2
CKMT1B
CLIC1
CLIC4
CLN8
CLPX
CLU
CLUH
CMC1
CNP
CNR1
COA3
COA4
COA5
COL7A1
COQ10A
COQ10B
COQ3
COQ4
COQ5
COQ8B
COQ9
COX11
COX17
COX18
COX19
COX20
COX4I1
COX4I2
COX7A2L
COX7A2P2
COX7C
CPNE3
CPS1
CPT1B
CPT1C
CREB1
CREB3L4
CREBZF
CRYAB
CSNK2A2
CTNS
CTSK
CTTN
CWC15
CXADR
CYB5A
CYB5R1
CYBA
CYBB
CYP1A1
CYP1B1
CYP27A1
CYP27C1
CYP2D6
CYP2D7
CYP2E1
CYP2U1
CYRIB
DAO
DAOA
DBT
DCAF8
DCK
DCN
DCPS
DCTPP1
DDAH2
DDHD1
DDHD2
DDIT3
DDIT4
DDX1
DDX21
DDX6
DECR1
DEGS1
DEPP1
DGAT2
DHFR
DHFR2
DHFRP1
DHRS13
DHX32
DHX36
DIMT1
DIP2A
DISC1
DLGAP5
DNAJA1
DNAJA3
DNAJC11
DNAJC15
DNAJC19
DNAJC5
DND1
DNM1
DNM2
DNM3
DNMT1
DOK7
DUSP18
DUSP21
DYNLL1
DYNLT1
E2F1
EARS2
ECHDC2
ECHS1
EFHD1
EHHADH
ELK1
ELK3
ENOSF1
ENY2
EP300
EPAS1
EPHA4
ERAL1
ERBB4
ERCC6L2
ERN1
ESR2
ESRRA
ETFB
ETFBKMT
ETFDH
ETNPPL
EXD2
EYA2
FADS1
FAM110B
FAM124B
FAM162A
FAM72A
FANCG
FASTKD3
FASTKD5
FATE1
FBXL4
FBXO7
FBXW7
FDX2
FECH
FEN1
FEZ1
FGR
FH
FHIT
FIBP
FKBP4
FLCN
FLVCR1
FNIP1
FOXK2
FOXO1
FOXO3
FPGS
FTMT
FUNDC1
FUNDC2
FUS
FXN
FYN
FZD5
FZD9
G0S2
GABARAP
GABARAPL1
GABARAPL2
GABARAPL3
GABPA
GABPB1
GADD45GIP1
GARS1
GATB
GATD3B
GATM
GBA
GCAT
GCK
GCKR
GCLM
GCSH
GDAP1
GDF5-AS1
GFM1
GGCT
GGNBP1
GHITM
GIMAP8
GIT1
GJA1
GK
GK2
GK5
GLRX2
GLRX5
GLUD2
GLUL
GLYAT
GLYATL1
GLYATL1B
GLYATL2
GLYATL3
GNE
GNPAT
GNRH1
GOLPH3
GOT2
GPAA1
GPER1
GPN1
GPS2
GRAMD4
GRPEL1
GRSF1
GSK3A
GSK3B
GSTP1
GSTZ1
GTF3C4
GTPBP10
GTPBP3
GTPBP8
GUF1
GYG1
GZMB
H6PD
HADHA
HAGH
HAP1
HARS1
HAUS3
HAX1
HCFC1
HCLS1
HDAC6
HEATR1
HEBP2
HEMK1
HGF
HIF1A
HIF3A
HIGD1A
HIGD1B
HIGD1C
HIGD2A
HIGD2B
HIP1R
HIVEP1
HJURP
HK1
HK2
HK3
HKDC1
HLCS
HMGN5
HPS4
HRK
HS1BP3
HSD3B1
HSD3B2
HSP90AA1
HSP90AB1
HSP90B2P
HSPA13
HSPA1A
HSPA1B
HSPA1L
HSPA4
HSPA5
HSPA9
HTD2
HTT
HUWE1
HYKK
IAPP
IBA57
IDE
IDH1
IDH3G
IFI27
IFI27L1
IFI27L2
IFI6
IFIT2
IFIT3
IGF1
IKBKE
ILF3
IMMP1L
IMMP2L
IMMT
INF2
IQCN
IREB2
IRF3
IRGM
ISCU
JARID2
JTB
JUN
KANK2
KAT2A
KCNJ11
KCNJ8
KDR
KIF1B
KIF28P
KIFBP
KLC2
KLK6
KMO
KRAS
KYAT1
KYAT3
KYNU
LACTB
LACTB2
LARS2
LDHAL6B
LDHD
LEPROT
LGALS3
LIG1
LIPF
LIPT1
LMAN1
LPIN1
LRPPRC
LRRC10
LRRC59
LRRK1
LRRK2
LYN
MACC1
MAFF
MALSU1
MAN2A1
MAP1B
MAP1LC3A
MAP1LC3B
MAP1LC3B2
MAP1LC3C
MAP1S
MAP2K1
MAP2K2
MAPK1
MAPK10
MAPK12
MAPK14
MAPK3
MAPK8
MAPK8IP1
MAPK9
MAPT
MARK1
MARK2
MAVS
MCCC1
MCCD1
MCEE
MCL1
MCUB
ME1
ME2
MEF2A
MGARP
MICALL2
MICOS10
MICOS13
MICU3
MIGA1
MIR144
MIR17
MIR29A
MIR29B1
MIR29C
MLLT11
MLXIP
MMAA
MMAB
MMP1
MMP2
MMP9
MOAP1
MOBP
MPC1
MPC1L
MPC2
MPG
MRM3
MRPL10
MRPL18
MRPL19
MRPL20
MRPL21
MRPL24
MRPL32
MRPL51
MRPL52
MRPL58
MRPS17
MRPS18B
MRPS28
MRPS30
MRPS34
MRPS35
MRPS36
MSRB2
MSTO1
MTCH2
MT-CO1
MT-CO2
MTCO2P12
MTERF2
MTERF3
MTERF4
MTG2
MTHFD1
MTHFD1L
MTLN
MTM1
MT-ND5
MTO1
MTOR
MTRF1L
MT-RNR1
MT-RNR2
MTRNR2L5
MT-TE
MT-TF
MT-TH
MT-TL1
MT-TL2
MT-TN
MT-TQ
MT-TS2
MT-TW
MTUS1
MTX3
MX1
MX2
MXD1
MYCBP
MYH14
MYH7
MYL10
MYO19
MYOC
MYOM2
NACC2
NAIF1
NAPG
NAXD
NAXE
NCBP1
NCSTN
NDFIP2
NDRG4
NDUFA3
NDUFA4L2
NDUFAF2
NDUFAF3
NDUFAF5
NDUFB1
NDUFB10
NDUFB11
NDUFB4
NDUFB5
NDUFC2-KCTD14
NDUFS5
NDUFS6
NDUFS8
NEB
NECTIN2
NEFL
NENF
NFKB1
NFS1
NGB
NGDN
NIPSNAP1
NIPSNAP2
NIPSNAP3A
NLRP5
NME1
NME2
NMT1
NOC3L
NOD2
NOL3
NOL6
NOL7
NOS1
NOS1AP
NOS3
NOX4
NPEPPS
NR3C1
NR4A1
NRF1
NRGN
NRP1
NT5M
NTHL1
NTSR1
NUDT1
NUDT13
OAS1
OGT
OLFM4
OPTN
OXCT1
P2RY1
P2RY12
P4HA1
PACS2
PAGE4
PAK5
PAM16
PANK2
PARG
PARL
PARP1
PARP9
PC
PCCB
PCF11
PCK1
PDCD5
PDE12
PDK2
PDK3
PDP2
PDPN
PDSS2
PDZD8
PECR
PEMT
PERP
PET100
PEX5
PFDN2
PFDN4
PGR
PGRMC1
PHYKPL
PI4K2A
PI4KB
PID1
PIN1
PIN4
PINX1
PKM
PLA2G2A
PLA2G4A
PLA2G4B
PLA2G4C
PLA2G4F
PLA2G6
PLAUR
PLEKHN1
PLIN5
PLN
PMAIP1
PNKD
PNKP
PNPLA4
POLR1G
POU5F1
POU5F1B
PPA2
PPARGC1A
PPARGC1B
PPIF
PPM1B
PPM1E
PPP1CC
PPP1R13B
PPP1R15A
PPP2CA
PPP2CB
PPP2R1A
PPP2R2B
PPP3CA
PPP3CC
PPP3R1
PPP6C
PPRC1
PPTC7
PRDX5
PRDX6
PRELID1
PRELID2
PRELID3A
PRELID3B
PRIMPOL
PRKAA1
PRKACA
PRKCA
PRKCD
PRKCE
PRMT6
PRORP
PSEN1
PSEN2
PSMB4
PSMD10
PTCD1
PTCD2
PTEN
PTGES2
PTPMT1
PTPN1
PTPN11
PTS
PUS10
PYCARD
PYCR2
PYROXD2
QARS1
QRSL1
QTRT2
RAB11FIP3
RAB11FIP5
RAB29
RAB32
RAB38
RAB3A
RAB40AL
RAC2
RACK1
RAD51
RAD51C
RAF1
RANBP2
RAP1GDS1
RARS2
RB1CC1
REEP1
RFK
RGS2
RHBDD1
RHOT1
RHOT2
RHOU
RIDA
RIPK1
RMDN2
RMDN3
RMRP
RNASEL
RNASET2
RNF144B
RNF185
RNF186
RNF31
RNF41
RNF5
RPS27A
RPS3
RPS6KA6
RPS6KB1
RPUSD3
RPUSD4
RRM2B
RSAD1
RSAD2
RTL10
RTN4IP1
RXRA
S1PR4
SACS
SAE1
SARM1
SARS2
SCCPDH
SCP2
SDHA
SDHAF2
SDHAF3
SDHAF4
SDHB
SDHD
SDS
SECISBP2
SELENOO
SEPTIN4
SERAC1
SESN2
SFN
SFXN1
SFXN2
SFXN3
SFXN4
SFXN5
SGK1
SH3BP5
SH3GLB1
SHARPIN
SHC1
SHMT2
SIAH3
SIRT1
SIRT2
SIRT3
SIRT4
SIRT5
SIRT7
SLC11A2
SLC19A3
SLC22A4
SLC22A5
SLC25A1
SLC25A10
SLC25A13
SLC25A14
SLC25A15
SLC25A16
SLC25A19
SLC25A2
SLC25A20
SLC25A21
SLC25A22
SLC25A23
SLC25A24
SLC25A25
SLC25A27
SLC25A29
SLC25A3
SLC25A30
SLC25A31
SLC25A32
SLC25A33
SLC25A34
SLC25A35
SLC25A36
SLC25A39
SLC25A4
SLC25A43
SLC25A44
SLC25A45
SLC25A46
SLC25A47
SLC25A48
SLC25A5
SLC25A52
SLC25A6
SLC27A1
SLC27A3
SLC34A1
SLC35F6
SLC39A8
SLC3A1
SLC44A1
SLC44A2
SLC4A5
SLC8A1
SLC8A3
SLC8B1
SLC9A1
SLC9B2
SLIRP
SLIT3
SMCP
SMDT1
SMURF1
SNAP23
SNCA
SNN
SNPH
SOD1
SOD2
SORD
SOX10
SOX4
SP140
SPART
SPAST
SPATA18
SPATA19
SPATA5
SPATA7
SPHKAP
SPIRE1
SPNS1
SQSTM1
SRC
SREBF1
SREBF2
SRI
STAP1
STARD13
STARD7
STAT2
STING1
STK11
STMP1
STOM
STOML2
STOX1
STPG1
STX17
STXBP1
STYXL1
SUCLG2
SUGCT
SUOX
SUPV3L1
SURF1
SYBU
SYNE2
TACO1
TARDBP
TAT
TAZ
TBK1
TBRG4
TCAIM
TCHP
TDH
TDRD7
TERT
TEX10
TFAP2C
TFAP4
TFDP1
TFDP2
TFRC
TGM2
TH
THOP1
TICAM1
TIGAR
TIMM21
TIMM22
TIMM23B
TIMM29
TIMM44
TIMMDC1
TLE6
TMBIM6
TMEM102
TMEM135
TMEM14A
TMEM14B
TMEM14DP
TMEM14EP
TMEM186
TMEM71
TMEM8B
TMLHE
TMX2
TNFRSF1A
TNFSF10
TNRC18
TOMM20
TOMM34
TOMM7
TOMM70
TOP1MT
TOP3A
TP53
TP53AIP1
TP53BP2
TP63
TP73
TPPP
TRAF3
TRAF3IP3
TRAK1
TRAK2
TRAP1
TREM2
TRIAP1
TRIM14
TRIM31
TRIM39
TRMT10A
TRMT10B
TRMT5
TRMT61B
TRMU
TRNT1
TRUB1
TRUB2
TSC2
TSFM
TSPOAP1
TTC19
TTN
TUFM
TUSC2
TUSC3
TWNK
TXNIP
TXNRD3
TYMP
TYMS
UBA1
UBA52
UBB
UBC
UBE2D3
UBE2J2
UBE2L3
UBIAD1
UBL4B
UBL5
UCP1
UCP2
ULK1
UQCC1
UQCC3
UQCR10
UQCR11
UQCRB
UQCRC2
UQCRFS1
UQCRFS1P1
UQCRH
UQCRHL
UQCRQ
URI1
UROS
USP15
USP36
USP48
UXT
VAMP1
VASN
VAT1
VCP
VDAC1
VDAC3
VHL
VPS11
VPS13A
VPS13C
VPS13D
VPS35
VRK2
VWA8
WASF1
WDR26
WDR35
WDR45
WDR45B
WDR81
WDR93
WIPI1
WIPI2
WWOX
XAF1
XPC
XRCC3
YJEFN3
YKT6
YME1L1
YWHAB
YWHAE
YWHAG
YWHAH
YWHAQ
YWHAZ
ZBED3
ZBTB6
ZDHHC6
ZDHHC8
ZFYVE1
ZMIZ2
ZNF205
ZNF217
AADAT
AARS2
AASS
ABAT
ABCA9
ABCB10
ABCB6
ABCB7
ABCB8
ABCD1
ABCD2
ABCD3
ABHD10
ABHD11
ACAA1
ACACA
ACACB
ACAD10
ACAD11
ACAD8
ACAD9
ACADL
ACADM
ACADS
ACADSB
ACADVL
ACAT1
ACCS
ACLY
ACOT2
ACOT7
ACOT9
ACP6
ACSF2
ACSF3
ACSL1
ACSM3
ACSS3
ADCK1
ADCK2
ADCK5
ADCY10
ADHFE1
AFG1L
AGK
AGMAT
AGPAT4
AGPAT5
AGXT
AHCYL1
AIFM1
AIFM2
AK3
AKAP1
AKAP10
AKR7A2
ALAS1
ALDH1L1
ALDH1L2
ALDH2
ALDH3A2
ALDH4A1
ALDH7A1
ALDH9A1
ALKBH1
ALKBH7
AMT
ANGEL2
APOO
APOOL
ARF5
ARG2
ARL2
ARMCX1
ARMCX2
ARMCX3
ARMCX6
ATAD1
ATP23
ATP5F1A
ATP5F1D
ATP5IF1
ATP5MC1
ATP5MC2
ATP5MD
ATP5ME
ATP5MF
ATP5MF-PTCD1
ATP5MG
ATP5MPL
ATP5PB
ATP5PD
ATP5PF
ATPAF2
ATPSCKMT
AUH
BAD
BAK1
BAX
BCAT2
BCKDHA
BCKDHB
BCL2L10
BCL2L11
BCL2L13
BCL2L2
BCO2
BCS1L
BDH1
BID
BIK
BLOC1S1
BNIP3
BNIP3L
BOK
BOLA1
BOLA3
BPHL
C12orf65
C15orf48
C15orf61
C16orf91
C1QBP
C2orf69
C3orf33
C5orf63
C6orf136
C8orf82
CA5A
CA5B
CASP3
CASP8
CASP9
CBR3
CBR4
CCDC127
CCDC90B
CHCHD2
CHCHD3
CHCHD4
CHCHD5
CHDH
CHPT1
CISD1
CISD3
CKMT1A
CKMT2
CLPB
CLPP
CLYBL
CMC2
CMC4
CMPK2
COA1
COA6
COA7
COA8
COASY
COMT
COMTD1
COQ2
COQ6
COQ7
COQ8A
COX10
COX14
COX15
COX16
COX5A
COX5B
COX6A1
COX6A2
COX6B1
COX6B2
COX6C
COX7A1
COX7A2
COX7B
COX7B2
COX8A
COX8C
CPOX
CPT1A
CPT2
CRAT
CRLS1
CROT
CRY1
CRYZ
CS
CSKMT
CYB5B
CYB5R3
CYC1
CYCS
CYP11A1
CYP11B1
CYP11B2
CYP24A1
CYP27B1
D2HGDH
DAP3
DARS2
DBI
DCAKD
DCXR
DDX28
DELE1
DGLUCY
DGUOK
DHODH
DHRS1
DHRS2
DHRS4
DHRS7B
DHTKD1
DHX30
DIABLO
DLAT
DLD
DLST
DMAC1
DMAC2
DMAC2L
DMGDH
DMPK
DNA2
DNAJC28
DNAJC30
DNAJC4
DNLZ
DNM1L
DTYMK
DUS2
DUT
ECH1
ECHDC1
ECHDC3
ECI1
ECI2
ECSIT
ELAC2
ENDOG
EPHX2
ETFA
ETFRF1
ETHE1
EXOG
FABP1
FAHD1
FAHD2A
FAM136A
FAM185A
FAM210A
FAM210B
FARS2
FASN
FASTK
FASTKD1
FASTKD2
FDPS
FDX1
FDXR
FIS1
FKBP10
FKBP8
FLAD1
FMC1
FOXRED1
FTH1
GATC
GATD3A
GCDH
GFER
GFM2
GLDC
GLOD4
GLS
GLS2
GLUD1
GLYCTK
GPAM
GPAT2
GPD2
GPT2
GPX1
GPX4
GRHPR
GRPEL2
GSR
GSTK1
GTPBP6
GUK1
HADH
HADHB
HAO2
HARS2
HCCS
HDHD3
HDHD5
HEBP1
HIBADH
HIBCH
HINT1
HINT2
HINT3
HMGCL
HMGCS2
HOGA1
HPDL
HSCB
HSD17B10
HSD17B4
HSD17B8
HSDL1
HSDL2
HSPD1
HSPE1
HTATIP2
HTRA2
IARS2
IDH2
IDH3A
IDH3B
IDI1
ISCA1
ISCA2
ISOC2
IVD
KARS1
L2HGDH
LAP3
LDHB
LETM1
LETM2
LETMD1
LIAS
LIG3
LIPT2
LONP1
LYPLA1
LYPLAL1
LYRM1
LYRM2
LYRM4
LYRM7
LYRM9
MACROD1
MAIP1
MAOA
MAOB
MARCHF5
MARS2
MCAT
MCCC2
MCRIP2
MCU
MCUR1
MDH2
ME3
MECR
METAP1D
METTL15
METTL17
METTL4
METTL5
METTL8
MFF
MFN1
MFN2
MGME1
MGST1
MGST3
MICU1
MICU2
MIEF1
MIEF2
MIGA2
MIPEP
MLYCD
MMADHC
MMUT
MOCS1
MPST
MPV17
MPV17L
MPV17L2
MRM1
MRM2
MRPL1
MRPL11
MRPL12
MRPL13
MRPL14
MRPL15
MRPL16
MRPL17
MRPL2
MRPL22
MRPL23
MRPL27
MRPL28
MRPL3
MRPL30
MRPL33
MRPL34
MRPL35
MRPL36
MRPL37
MRPL38
MRPL39
MRPL4
MRPL40
MRPL41
MRPL42
MRPL43
MRPL44
MRPL45
MRPL46
MRPL47
MRPL48
MRPL49
MRPL50
MRPL53
MRPL54
MRPL55
MRPL57
MRPL9
MRPS10
MRPS11
MRPS12
MRPS14
MRPS15
MRPS16
MRPS18A
MRPS18C
MRPS2
MRPS21
MRPS22
MRPS23
MRPS24
MRPS25
MRPS26
MRPS27
MRPS31
MRPS33
MRPS5
MRPS6
MRPS7
MRPS9
MRRF
MRS2
MSRA
MSRB3
MTARC1
MTARC2
MT-ATP6
MT-ATP8
MTCH1
MT-CO3
MT-CYB
MTERF1
MTFMT
MTFP1
MTFR1
MTFR1L
MTFR2
MTG1
MTHFD2
MTHFD2L
MTHFS
MTIF2
MTIF3
MT-ND1
MT-ND2
MT-ND3
MT-ND4
MT-ND4L
MT-ND6
MTPAP
MTRES1
MTRF1
MTX1
MTX2
MUL1
MUTYH
MYG1
NADK2
NAGS
NARS2
NAT8L
NBR1
NDUFA1
NDUFA10
NDUFA11
NDUFA12
NDUFA13
NDUFA2
NDUFA4
NDUFA5
NDUFA6
NDUFA7
NDUFA8
NDUFA9
NDUFAB1
NDUFAF1
NDUFAF4
NDUFAF6
NDUFAF7
NDUFAF8
NDUFB2
NDUFB3
NDUFB6
NDUFB7
NDUFB8
NDUFB9
NDUFC1
NDUFC2
NDUFS1
NDUFS2
NDUFS3
NDUFS4
NDUFS7
NDUFV1
NDUFV2
NDUFV3
NEU4
NFU1
NGRN
NIF3L1
NIPSNAP3B
NIT1
NIT2
NLN
NLRX1
NME3
NME4
NME6
NMNAT3
NNT
NOA1
NOCT
NRDC
NSUN2
NSUN3
NSUN4
NT5DC2
NT5DC3
NUBPL
NUDT19
NUDT2
NUDT5
NUDT6
NUDT8
NUDT9
OAT
OCIAD1
OCIAD2
OGDH
OGDHL
OGG1
OMA1
OPA1
OPA3
OSBPL1A
OSGEPL1
OTC
OXA1L
OXCT2
OXLD1
OXNAD1
OXR1
OXSM
PABPC5
PAICS
PARK7
PARS2
PCBD2
PCCA
PCK2
PDE2A
PDF
PDHA1
PDHA2
PDHB
PDHX
PDK1
PDK4
PDP1
PDPR
PDSS1
PET117
PEX11B
PGAM5
PGS1
PHB
PHB2
PHYH
PICK1
PIF1
PIGBOS1
PINK1
PISD
PITRM1
PLD6
PLGRKT
PLPBP
PLSCR3
PMPCA
PMPCB
PNPLA8
PNPO
PNPT1
POLB
POLDIP2
POLG
POLG2
POLQ
POLRMT
PPM1K
PPOX
PRDX2
PRDX3
PRDX4
PREPL
PRKN
PRODH
PRODH2
PRSS35
PRXL2A
PTCD3
PTRH1
PTRH2
PUS1
PUSL1
PXMP2
PXMP4
PYCR1
PYURF
QDPR
QTRT1
RAB24
RAB5IF
RBFA
RCC1L
RDH13
RDH14
RECQL4
REXO2
RMDN1
RMND1
RNASEH1
ROMO1
RP11_469A15.2
RPIA
SAMM50
SARDH
SCO1
SCO2
SDHAF1
SDHC
SDR39U1
SDSL
SERHL2
SETD9
SLC25A11
SLC25A12
SLC25A18
SLC25A26
SLC25A28
SLC25A37
SLC25A38
SLC25A40
SLC25A41
SLC25A42
SLC25A51
SLC25A53
SLC30A9
SMIM20
SMIM8
SNAP29
SND1
SPATA20
SPG7
SPHK2
SPR
SPRYD4
SPTLC2
SQOR
SSBP1
STAR
SUCLA2
SUCLG1
SYNJ2BP
TAMM41
TARS2
TDRKH
TEFM
TFAM
TFB1M
TFB2M
THEM4
THEM5
THG1L
THNSL1
TIMM10
TIMM10B
TIMM13
TIMM17A
TIMM17B
TIMM23
TIMM50
TIMM8A
TIMM8B
TIMM9
TK2
TMEM11
TMEM126A
TMEM126B
TMEM143
TMEM14C
TMEM177
TMEM205
TMEM65
[truncated: 31 more rows]

## Sheet: Table S2
Metabolism-related genes (n=2752)
Gene Name	Gene Symbol	Entrez Gene ID	Classification
ATP-binding cassette, sub-family A (ABC1), member 1	ABCA1	19	ABC Transporter
ATP-binding cassette, sub-family A (ABC1), member 10	ABCA10	10349	ABC Transporter
ATP-binding cassette, sub-family A (ABC1), member 12	ABCA12	26154	ABC Transporter
ATP-binding cassette, sub-family A (ABC1), member 13	ABCA13	154664	ABC Transporter
ATP-binding cassette, sub-family A (ABC1), member 2	ABCA2	20	ABC Transporter
ATP-binding cassette, sub-family A (ABC1), member 3	ABCA3	21	ABC Transporter
ATP-binding cassette, sub-family A (ABC1), member 4	ABCA4	24	ABC Transporter
ATP-binding cassette, sub-family A (ABC1), member 5	ABCA5	23461	ABC Transporter
ATP-binding cassette, sub-family A (ABC1), member 6	ABCA6	23460	ABC Transporter
ATP-binding cassette, sub-family A (ABC1), member 7	ABCA7	10347	ABC Transporter
ATP-binding cassette, sub-family A (ABC1), member 8	ABCA8	10351	ABC Transporter
ATP-binding cassette, sub-family A (ABC1), member 9	ABCA9	10350	ABC Transporter
ATP-binding cassette, sub-family B (MDR/TAP), member 1	ABCB1	5243	ABC Transporter
ATP-binding cassette, sub-family B (MDR/TAP), member 10	ABCB10	23456	ABC Transporter
ATP-binding cassette, sub-family B (MDR/TAP), member 11	ABCB11	8647	ABC Transporter
ATP-binding cassette, sub-family B (MDR/TAP), member 4	ABCB4	5244	ABC Transporter
ATP-binding cassette, sub-family B (MDR/TAP), member 5	ABCB5	340273	ABC Transporter
ATP-binding cassette, sub-family B (MDR/TAP), member 6	ABCB6	10058	ABC Transporter
ATP-binding cassette, sub-family B (MDR/TAP), member 7	ABCB7	22	ABC Transporter
ATP-binding cassette, sub-family B (MDR/TAP), member 8	ABCB8	11194	ABC Transporter
ATP-binding cassette, sub-family B (MDR/TAP), member 9	ABCB9	23457	ABC Transporter
ATP-binding cassette, sub-family C (CFTR/MRP), member 1	ABCC1	4363	ABC Transporter
ATP-binding cassette, sub-family C (CFTR/MRP), member 10	ABCC10	89845	ABC Transporter
ATP-binding cassette, sub-family C (CFTR/MRP), member 11	ABCC11	85320	ABC Transporter
ATP-binding cassette, sub-family C (CFTR/MRP), member 12	ABCC12	94160	ABC Transporter
ATP-binding cassette, sub-family C (CFTR/MRP), member 13	ABCC13	150000	ABC Transporter
ATP-binding cassette, sub-family C (CFTR/MRP), member 2	ABCC2	1244	ABC Transporter
ATP-binding cassette, sub-family C (CFTR/MRP), member 3	ABCC3	8714	ABC Transporter
ATP-binding cassette, sub-family C (CFTR/MRP), member 4	ABCC4	10257	ABC Transporter
ATP-binding cassette, sub-family C (CFTR/MRP), member 5	ABCC5	10057	ABC Transporter
ATP-binding cassette, sub-family C (CFTR/MRP), member 6	ABCC6	368	ABC Transporter
ATP-binding cassette, sub-family C (CFTR/MRP), member 8	ABCC8	6833	ABC Transporter
ATP-binding cassette, sub-family C (CFTR/MRP), member 9	ABCC9	10060	ABC Transporter
ATP-binding cassette, sub-family D (ALD), member 1	ABCD1	215	ABC Transporter
ATP-binding cassette, sub-family D (ALD), member 2	ABCD2	225	ABC Transporter
ATP-binding cassette, sub-family D (ALD), member 3	ABCD3	5825	ABC Transporter
ATP-binding cassette, sub-family D (ALD), member 4	ABCD4	5826	ABC Transporter
ATP-binding cassette, sub-family E (OABP), member 1	ABCE1	6059	ABC Transporter
ATP-binding cassette, sub-family F (GCN20), member 1	ABCF1	23	ABC Transporter
ATP-binding cassette, sub-family F (GCN20), member 2	ABCF2	10061	ABC Transporter
ATP-binding cassette, sub-family F (GCN20), member 3	ABCF3	55324	ABC Transporter
ATP-binding cassette, sub-family G (WHITE), member 1	ABCG1	9619	ABC Transporter
ATP-binding cassette, sub-family G (WHITE), member 2	ABCG2	9429	ABC Transporter
ATP-binding cassette, sub-family G (WHITE), member 4	ABCG4	64137	ABC Transporter
ATP-binding cassette, sub-family G (WHITE), member 5 (sterolin 1)	ABCG5	64240	ABC Transporter
ATP-binding cassette, sub-family G (WHITE), member 8 (sterolin 2)	ABCG8	64241	ABC Transporter
aminoadipate aminotransferase	AADAT	51166	Amino Acid
Aminoacylase 1	ACY1	95	Amino Acid
Aminoacylase 1-like	ACY1L	96	Amino Acid
aspartoacylase (aminocyclase) 3	ACY3	91703	Amino Acid
arginine decarboxylase	ADC	113451	Amino Acid
acireductone dioxygenase 1	ADI1	55256	Amino Acid
alkylglycerone phosphate synthase	AGPS	8540	Amino Acid
alanine-glyoxylate aminotransferase	AGXT	189	Amino Acid
alanine-glyoxylate aminotransferase 2	AGXT2	64902	Amino Acid
alanine-glyoxylate aminotransferase 2-like 1	AGXT2L1	64850	Amino Acid
alanine-glyoxylate aminotransferase 2-like 2	AGXT2L2	85007	Amino Acid
Asparagine synthetase	ASNS	440	Amino Acid
asparagine synthetase domain containing 1	ASNSD1	54529	Amino Acid
aspartoacylase (Canavan disease)	ASPA	443	Amino Acid
asparaginase homolog (S. cerevisiae)	ASPG	374569	Amino Acid
asparaginase like 1	ASRGL1	80150	Amino Acid
cysteine conjugate-beta lyase; cytoplasmic (glutamine transaminase K, kyneurenine aminotransferase)	CCBL1	883	Amino Acid
cysteine conjugate-beta lyase 2	CCBL2	56267	Amino Acid
crystallin, mu	CRYM	1428	Amino Acid
D-amino-acid oxidase	DAO	1610	Amino Acid
D-aspartate oxidase	DDO	8528	Amino Acid
glycine C-acetyltransferase (2-amino-3-ketobutyrate coenzyme A ligase)	GCAT	23464	Amino Acid
glutaryl-Coenzyme A dehydrogenase	GCDH	2639	Amino Acid
glutamic-pyruvate transaminase (alanine aminotransferase)	GPT	2875	Amino Acid
glutamic pyruvate transaminase (alanine aminotransferase) 2	GPT2	84706	Amino Acid
ilvB (bacterial acetolactate synthase)-like	ILVBL	10994	Amino Acid
lens protein with glutamine synthetase domain	LGSN	51557	Amino Acid
pterin-4 alpha-carbinolamine dehydratase/dimerization cofactor of hepatocyte nuclear factor 1 alpha	PCBD1	5092	Amino Acid
pterin-4 alpha-carbinolamine dehydratase/dimerization cofactor of hepatocyte nuclear factor 1 alpha (TCF1) 2	PCBD2	84105	Amino Acid
saccharopine dehydrogenase (putative)	SCCPDH	51097	Amino Acid
selenocysteine lyase	SCLY	51540	Amino Acid
serine dehydratase	SDS	10993	Amino Acid
serine dehydratase-like	SDSL	113675	Amino Acid
selenophosphate synthetase 1	SEPHS1	22929	Amino Acid
selenophosphate synthetase 2	SEPHS2	22928	Amino Acid
threonine synthase-like 1 (S. cerevisiae)	THNSL1	79896	Amino Acid
threonine synthase-like 2 (S. cerevisiae)	THNSL2	55258	Amino Acid
trimethyllysine hydroxylase, epsilon	TMLHE	55217	Amino Acid
chitinase 3-like 1 (cartilage glycoprotein-39)	CHI3L1	1116	Aminosugar
chitinase 3-like 2	CHI3L2	1117	Aminosugar
chitinase, acidic	CHIA	27159	Aminosugar
chitinase domain containing 1	CHID1	66005	Aminosugar
chitinase 1	CHIT1	1118	Aminosugar
Cytidine monophosphate N-acetylneuraminic acid synthetase	CMAS	55907	Aminosugar
glutamine-fructose-6-phosphate transaminase 1	GFPT1	2673	Aminosugar
glutamine-fructose-6-phosphate transaminase 2	GFPT2	9945	Aminosugar
glucosamine (UDP-N-acetyl)-2-epimerase/N-acetylmannosamine kinase	GNE	10020	Aminosugar
glucosamine-6-phosphate deaminase 1	GNPDA1	10007	Aminosugar
glucosamine-6-phosphate deaminase 2	GNPDA2	132789	Aminosugar
glucosamine-phosphate N-acetyltransferase 1	GNPNAT1	64841	Aminosugar
N-acetylglucosamine-1-phosphate transferase, alpha and beta subunits	GNPTAB	79158	Aminosugar
N-acetylglucosamine-1-phosphate transferase, gamma subunit	GNPTG	84572	Aminosugar
N-acetylglucosamine kinase	NAGK	55577	Aminosugar
N-acetylneuraminic acid phosphatase	NANP	140838	Aminosugar
N-acetylneuraminic acid synthase (sialic acid synthase)	NANS	54187	Aminosugar
N-acetylneuraminate pyruvate lyase (dihydrodipicolinate synthase)	NPL	80896	Aminosugar
phosphoglucomutase 3	PGM3	5238	Aminosugar
renin binding protein	RENBP	5973	Aminosugar
UDP-N-acteylglucosamine pyrophosphorylase 1	UAP1	6675	Aminosugar
UDP-N-acteylglucosamine pyrophosphorylase 1-like 1	UAP1L1	91373	Aminosugar
lactate dehydrogenase A	LDHA	3939	Anaerobic Glycolysis
lactate dehydrogenase A-like 6A	LDHAL6A	160287	Anaerobic Glycolysis
lactate dehydrogenase A-like 6B	LDHAL6B	92483	Anaerobic Glycolysis
lactate dehydrogenase B	LDHB	3945	Anaerobic Glycolysis
lactate dehydrogenase C	LDHC	3948	Anaerobic Glycolysis
lactate dehydrogenase D	LDHD	197257	Anaerobic Glycolysis
ATPase type 13A1	ATP13A1	57130	ATPase
ATPase type 13A2	ATP13A2	23400	ATPase
ATPase type 13A3	ATP13A3	79572	ATPase
ATPase type 13A4	ATP13A4	84239	ATPase
ATPase type 13A5	ATP13A5	344905	ATPase
methylmalonic aciduria (cobalamin deficiency) cblB type	MMAB	326625	B12
methylmalonic aciduria (cobalamin deficiency) cblC type, with homocystinuria	MMACHC	25974	B12
methylmalonic aciduria (cobalamin deficiency) cblD type, with homocystinuria	MMADHC	27249	B12
5-methyltetrahydrofolate-homocysteine methyltransferase reductase	MTRR	4552	B12
branched chain aminotransferase 1, cytosolic	BCAT1	586	BCAAs
branched chain aminotransferase 2, mitochondrial	BCAT2	587	BCAAs
branched chain keto acid dehydrogenase E1, alpha polypeptide	BCKDHA	593	BCAAs
branched chain keto acid dehydrogenase E1, beta polypeptide (maple syrup urine disease)	BCKDHB	594	BCAAs
dihydrolipoamide branched chain transacylase E2	DBT	1629	BCAAs
3-hydroxyisobutyrate dehydrogenase	HIBADH	11112	BCAAs
3-hydroxyisobutyryl-Coenzyme A hydrolase	HIBCH	26275	BCAAs
isovaleryl Coenzyme A dehydrogenase	IVD	3712	BCAAs
methylcrotonoyl-Coenzyme A carboxylase 1 (alpha)	MCCC1	56922	BCAAs
methylcrotonoyl-Coenzyme A carboxylase 2 (beta)	MCCC2	64087	BCAAs
GTP cyclohydrolase 1 (dopa-responsive dystonia)	GCH1	2643	BH4
6-pyruvoyltetrahydropterin synthase	PTS	5805	BH4
quinoid dihydropteridine reductase	QDPR	5860	BH4
sepiapterin reductase (7,8-dihydrobiopterin:NADP+ oxidoreductase)	SPR	6697	BH4
bile acid Coenzyme A: amino acid N-acyltransferase (glycine N-choloyltransferase)	BAAT	570	Bile Acid
cytochrome P450, family 27, subfamily A, polypeptide 1	CYP27A1	1593	Bile Acid
cytochrome P450, family 7, subfamily A, polypeptide 1	CYP7A1	1581	Bile Acid
cytochrome P450, family 7, subfamily B, polypeptide 1	CYP7B1	9420	Bile Acid
cytochrome P450, family 8, subfamily B, polypeptide 1	CYP8B1	1582	Bile Acid
hydroxy-delta-5-steroid dehydrogenase, 3 beta- and steroid delta-isomerase 7	HSD3B7	80270	Bile Acid
fructose-1,6-bisphosphatase 1	FBP1	2203	Carbohydrate Storage
fructose-1,6-bisphosphatase 2	FBP2	8789	Carbohydrate Storage
glucose-6-phosphatase, catalytic subunit	G6PC	2538	Carbohydrate Storage
glucose-6-phosphatase, catalytic, 2	G6PC2	57818	Carbohydrate Storage
glucose 6 phosphatase, catalytic, 3	G6PC3	92579	Carbohydrate Storage
glucan (1,4-alpha-), branching enzyme 1 (glycogen branching enzyme, Andersen disease, glycogen storage disease type IV)	GBE1	2632	Carbohydrate Storage
glycogenin 1	GYG1	2992	Carbohydrate Storage
glycogenin 2	GYG2	8908	Carbohydrate Storage
glycogen synthase 1 (muscle)	GYS1	2997	Carbohydrate Storage
glycogen synthase 2 (liver)	GYS2	2998	Carbohydrate Storage
phosphoenolpyruvate carboxykinase 1 (soluble)	PCK1	5105	Carbohydrate Storage
phosphoenolpyruvate carboxykinase 2 (mitochondrial)	PCK2	5106	Carbohydrate Storage
UDP-glucose pyrophosphorylase 2	UGP2	7360	Carbohydrate Storage
cytochrome P450, family 51, subfamily A, polypeptide 1	CYP51A1	1595	Cholesterol
24-dehydrocholesterol reductase	DHCR24	1718	Cholesterol
7-dehydrocholesterol reductase	DHCR7	1717	Cholesterol
emopamil binding protein (sterol isomerase)	EBP	10682	Cholesterol
emopamil binding protein-like	EBPL	84650	Cholesterol
farnesyl-diphosphate farnesyltransferase 1	FDFT1	2222	Cholesterol
farnesyl diphosphate synthase (farnesyl pyrophosphate synthetase, dimethylallyltranstransferase, geranyltranstransferase)	FDPS	2224	Cholesterol
hydroxysteroid (17-beta) dehydrogenase 7	HSD17B7	51478	Cholesterol
Lamin B receptor	LBR	3930	Cholesterol
lecithin-cholesterol acyltransferase	LCAT	3931	Cholesterol
lanosterol synthase (2,3-oxidosqualene-lanosterol cyclase)	LSS	4047	Cholesterol
NAD(P) dependent steroid dehydrogenase-like	NSDHL	50814	Cholesterol
sterol-C4-methyl oxidase-like	SC4MOL	6307	Cholesterol
sterol-C5-desaturase (ERG3 delta-5-desaturase homolog, S. cerevisiae)-like	SC5DL	6309	Cholesterol
Squalene epoxidase	SQLE	6713	Cholesterol
transmembrane 7 superfamily member 2	TM7SF2	7108	Cholesterol
acetoacetyl-CoA synthetase	AACS	65985	CoA
acyl-CoA thioesterase 1	ACOT1	641371	CoA
acyl-CoA thioesterase 11	ACOT11	26027	CoA
acyl-CoA thioesterase 12	ACOT12	134526	CoA
acyl-CoA thioesterase 2	ACOT2	10965	CoA
acyl-CoA thioesterase 4	ACOT4	122970	CoA
acyl-CoA thioesterase 6	ACOT6	641372	CoA
acyl-CoA thioesterase 7	ACOT7	11332	CoA
Acyl-CoA thioesterase 8	ACOT8	10005	CoA
acyl-CoA thioesterase 9	ACOT9	23597	CoA
Coenzyme A synthase	COASY	80347	CoA
pantothenate kinase 1	PANK1	53354	CoA
pantothenate kinase 2 (Hallervorden-Spatz syndrome)	PANK2	80025	CoA
pantothenate kinase 3	PANK3	79646	CoA
pantothenate kinase 4	PANK4	55229	CoA
phosphopantothenoylcysteine decarboxylase	PPCDC	60490	CoA
phosphopantothenoylcysteine synthetase	PPCS	79717	CoA
S-adenosylhomocysteine hydrolase	AHCY	191	Cofactor
S-adenosylhomocysteine hydrolase-like 1	AHCYL1	10768	Cofactor
S-adenosylhomocysteine hydrolase-like 2	AHCYL2	23382	Cofactor
butyrobetaine (gamma), 2-oxoglutarate dioxygenase (gamma-butyrobetaine hydroxylase) 1	BBOX1	8424	Cofactor
biotinidase	BTD	686	Cofactor
carboxyl ester lipase (bile salt-stimulated lipase)	CEL	1056	Cofactor
carnitine acetyltransferase	CRAT	1384	Cofactor
cubilin (intrinsic factor-cobalamin receptor)	CUBN	8029	Cofactor
cytochrome P450, family 24, subfamily A, polypeptide 1	CYP24A1	1591	Cofactor
cytochrome P450, family 27, subfamily B, polypeptide 1	CYP27B1	1594	Cofactor
dihydroxyacetone kinase 2 homolog (S. cerevisiae)	DAK	26007	Cofactor
FAD1 flavin adenine dinucleotide synthetase homolog (S. cerevisiae)	FLAD1	80308	Cofactor
folate hydrolase (prostate-specific membrane antigen) 1	FOLH1	2346	Cofactor
gephyrin	GPHN	10243	Cofactor
holocarboxylase synthetase (biotin-(proprionyl-Coenzyme A-carboxylase (ATP-hydrolysing)) ligase)	HLCS	3141	Cofactor
molybdenum cofactor sulfurase	MOCOS	55034	Cofactor
molybdenum cofactor synthesis 1	MOCS1	4337	Cofactor
molybdenum cofactor synthesis 2	MOCS2	4338	Cofactor
molybdenum cofactor synthesis 3	MOCS3	27304	Cofactor
N-acetylglutamate synthase	NAGS	162417	Cofactor
riboflavin kinase	RFK	55312	Cofactor
Thiamine triphosphatase	THTPA	79178	Cofactor
thiamin pyrophosphokinase 1	TPK1	27010	Cofactor
vitamin K epoxide reductase complex, subunit 1	VKORC1	79001	Cofactor
vitamin K epoxide reductase complex, subunit 1-like 1	VKORC1L1	154807	Cofactor
michondrially encoded NADH dehydrogenase 1	MT-ND1	4535	Complex I
michondrially encoded NADH dehydrogenase 2	MT-ND2	4536	Complex I
michondrially encoded NADH dehydrogenase 3	MT-ND3	4537	Complex I
michondrially encoded NADH dehydrogenase 4	MT-ND4	4538	Complex I
michondrially encoded NADH dehydrogenase 4 like	MT-ND4L	4539	Complex I
michondrially encoded NADH dehydrogenase 5	MT-ND5	4540	Complex I
michondrially encoded NADH dehydrogenase 6	MT-ND6	4541	Complex I
NADH dehydrogenase (ubiquinone) 1 alpha subcomplex, 1, 7.5kDa	NDUFA1	4694	Complex I
NADH dehydrogenase (ubiquinone) 1 alpha subcomplex, 10, 42kDa	NDUFA10	4705	Complex I
NADH dehydrogenase (ubiquinone) 1 alpha subcomplex, 11, 14.7kDa	NDUFA11	126328	Complex I
NADH dehydrogenase (ubiquinone) 1 alpha subcomplex, 12	NDUFA12	55967	Complex I
NADH dehydrogenase (ubiquinone) 1 alpha subcomplex, 13	NDUFA13	51079	Complex I
NADH dehydrogenase (ubiquinone) 1 alpha subcomplex, 2, 8kDa	NDUFA2	4695	Complex I
NADH dehydrogenase (ubiquinone) 1 alpha subcomplex, 3, 9kDa	NDUFA3	4696	Complex I
NADH dehydrogenase (ubiquinone) 1 alpha subcomplex, 4, 9kDa	NDUFA4	4697	Complex I
NADH dehydrogenase (ubiquinone) 1 alpha subcomplex, 4-like	NDUFA4L	404215	Complex I
NADH dehydrogenase (ubiquinone) 1 alpha subcomplex, 4-like 2	NDUFA4L2	56901	Complex I
NADH dehydrogenase (ubiquinone) 1 alpha subcomplex, 5, 13kDa	NDUFA5	4698	Complex I
NADH dehydrogenase (ubiquinone) 1 alpha subcomplex, 6, 14kDa	NDUFA6	4700	Complex I
NADH dehydrogenase (ubiquinone) 1 alpha subcomplex, 7, 14.5kDa	NDUFA7	4701	Complex I
NADH dehydrogenase (ubiquinone) 1 alpha subcomplex, 8, 19kDa	NDUFA8	4702	Complex I
NADH dehydrogenase (ubiquinone) 1 alpha subcomplex, 9, 39kDa	NDUFA9	4704	Complex I
NADH dehydrogenase (ubiquinone) 1, alpha/beta subcomplex, 1, 8kDa	NDUFAB1	4706	Complex I
NADH dehydrogenase (ubiquinone) 1 alpha subcomplex, assembly factor 1	NDUFAF1	51103	Complex I
NADH dehydrogenase (ubiquinone) 1 alpha subcomplex, assembly factor 2	NDUFAF2	91942	Complex I
NADH dehydrogenase (ubiquinone) 1 beta subcomplex, 1, 7kDa	NDUFB1	4707	Complex I
NADH dehydrogenase (ubiquinone) 1 beta subcomplex, 10, 22kDa	NDUFB10	4716	Complex I
NADH dehydrogenase (ubiquinone) 1 beta subcomplex, 11, 17.3kDa	NDUFB11	54539	Complex I
NADH dehydrogenase (ubiquinone) 1 beta subcomplex, 2, 8kDa	NDUFB2	4708	Complex I
NADH dehydrogenase (ubiquinone) 1 beta subcomplex, 3, 12kDa	NDUFB3	4709	Complex I
NADH dehydrogenase (ubiquinone) 1 beta subcomplex, 4, 12kDa	NDUFB4	4710	Complex I
NADH dehydrogenase (ubiquinone) 1 beta subcomplex, 5, 16kDa	NDUFB5	4711	Complex I
NADH dehydrogenase (ubiquinone) 1 beta subcomplex, 6, 17kDa	NDUFB6	4712	Complex I
NADH dehydrogenase (ubiquinone) 1 beta subcomplex, 7, 18kDa	NDUFB7	4713	Complex I
NADH dehydrogenase (ubiquinone) 1 beta subcomplex, 8, 19kDa	NDUFB8	4714	Complex I
NADH dehydrogenase (ubiquinone) 1 beta subcomplex, 9, 22kDa	NDUFB9	4715	Complex I
NADH dehydrogenase (ubiquinone) 1, subcomplex unknown, 1, 6kDa	NDUFC1	4717	Complex I
NADH dehydrogenase (ubiquinone) 1, subcomplex unknown, 2, 14.5kDa	NDUFC2	4718	Complex I
NADH dehydrogenase (ubiquinone) Fe-S protein 1, 75kDa (NADH-coenzyme Q reductase)	NDUFS1	4719	Complex I
NADH dehydrogenase (ubiquinone) Fe-S protein 2, 49kDa (NADH-coenzyme Q reductase)	NDUFS2	4720	Complex I
NADH dehydrogenase (ubiquinone) Fe-S protein 3, 30kDa (NADH-coenzyme Q reductase)	NDUFS3	4722	Complex I
NADH dehydrogenase (ubiquinone) Fe-S protein 4, 18kDa (NADH-coenzyme Q reductase)	NDUFS4	4724	Complex I
NADH dehydrogenase (ubiquinone) Fe-S protein 5, 15kDa (NADH-coenzyme Q reductase)	NDUFS5	4725	Complex I
NADH dehydrogenase (ubiquinone) Fe-S protein 6, 13kDa (NADH-coenzyme Q reductase)	NDUFS6	4726	Complex I
NADH dehydrogenase (ubiquinone) Fe-S protein 7, 20kDa (NADH-coenzyme Q reductase)	NDUFS7	374291	Complex I
NADH dehydrogenase (ubiquinone) Fe-S protein 8, 23kDa (NADH-coenzyme Q reductase)	NDUFS8	4728	Complex I
NADH dehydrogenase (ubiquinone) flavoprotein 1, 51kDa	NDUFV1	4723	Complex I
NADH dehydrogenase (ubiquinone) flavoprotein 2, 24kDa	NDUFV2	4729	Complex I
NADH dehydrogenase (ubiquinone) flavoprotein 3, 10kDa	NDUFV3	4731	Complex I
succinate dehydrogenase complex, subunit A, flavoprotein (Fp)	SDHA	6389	Complex II
succinate dehydrogenase complex, subunit B, iron sulfur (Ip)	SDHB	6390	Complex II
succinate dehydrogenase complex, subunit C, integral membrane protein, 15kDa	SDHC	6391	Complex II
succinate dehydrogenase complex, subunit D, integral membrane protein	SDHD	6392	Complex II
cytochrome c-1	CYC1	1537	Complex III
cytochrome c, somatic	CYCS	54205	Complex III
Cytochrome b	MT-CYB	4519	Complex III
ubiquinol-cytochrome c reductase complex (7.2 kD)	UCRC	29796	Complex III
ubiquinol-cytochrome c reductase, 6.4kDa subunit	UQCR	10975	Complex III
ubiquinol-cytochrome c reductase binding protein	UQCRB	7381	Complex III
ubiquinol-cytochrome c reductase core protein I	UQCRC1	7384	Complex III
ubiquinol-cytochrome c reductase core protein II	UQCRC2	7385	Complex III
ubiquinol-cytochrome c reductase, Rieske iron-sulfur polypeptide 1	UQCRFS1	7386	Complex III
ubiquinol-cytochrome c reductase hinge protein	UQCRH	7388	Complex III
ubiquinol-cytochrome c reductase, complex III subunit VII, 9.5kDa	UQCRQ	27089	Complex III
mitochondrially encoded cytochrome c oxidase I	COX1	4512	Complex IV
COX10 homolog, cytochrome c oxidase assembly protein, heme A: farnesyltransferase (yeast)	COX10	1352	Complex IV
COX11 homolog, cytochrome c oxidase assembly protein (yeast)	COX11	1353	Complex IV
COX15 homolog, cytochrome c oxidase assembly protein (yeast)	COX15	1355	Complex IV
COX16 cytochrome c oxidase assembly homolog (S. cerevisiae)	COX16	51241	Complex IV
COX17 cytochrome c oxidase assembly homolog (S. cerevisiae)	COX17	10063	Complex IV
COX18 cytochrome c oxidase assembly homolog (S. cerevisiae)	COX18	285521	Complex IV
COX19 cytochrome c oxidase assembly homolog (S. cerevisiae)	COX19	90639	Complex IV
mitochondrially encoded cytochrome c oxidase II	COX2	4513	Complex IV
mitochondrially encoded cytochrome c oxidase III	COX3	4514	Complex IV
cytochrome c oxidase subunit IV isoform 1	COX4I1	1327	Complex IV
cytochrome c oxidase subunit IV isoform 2 (lung)	COX4I2	84701	Complex IV
cytochrome c oxidase subunit Va	COX5A	9377	Complex IV
Cytochrome c oxidase subunit Vb	COX5B	1329	Complex IV
cytochrome c oxidase subunit VIa polypeptide 1	COX6A1	1337	Complex IV
cytochrome c oxidase subunit VIa polypeptide 2	COX6A2	1339	Complex IV
cytochrome c oxidase subunit Vib polypeptide 1 (ubiquitous)	COX6B1	1340	Complex IV
cytochrome c oxidase subunit VIb polypeptide 2 (testis)	COX6B2	125965	Complex IV
cytochrome c oxidase subunit VIc	COX6C	1345	Complex IV
cytochrome c oxidase subunit VIIa polypeptide 1 (muscle)	COX7A1	1346	Complex IV
cytochrome c oxidase subunit VIIa polypeptide 2 (liver)	COX7A2	1347	Complex IV
cytochrome c oxidase subunit VIIa polypeptide 2 like	COX7A2L	9167	Complex IV
cytochrome c oxidase subunit VIIb	COX7B	1349	Complex IV
cytochrome c oxidase subunit VIIb2	COX7B2	170712	Complex IV
cytochrome c oxidase subunit VIIc	COX7C	1350	Complex IV
cytochrome c oxidase subunit 8A (ubiquitous)	COX8A	1351	Complex IV
cytochrome c oxidase subunit 8C	COX8C	341947	Complex IV
creatine kinase, brain	CKB	1152	Creatine
creatine kinase, ectopic expression	CKBE	1156	Creatine
creatine kinase, muscle	CKM	1158	Creatine
creatine kinase, mitochondrial 1A	CKMT1A	1159	Creatine
creatine kinase, mitochondrial 1B	CKMT1B	548596	Creatine
creatine kinase, mitochondrial 2 (sarcomeric)	CKMT2	1160	Creatine
guanidinoacetate N-methyltransferase	GAMT	2593	Creatine
glycine amidinotransferase (L-arginine:glycine amidinotransferase)	GATM	2628	Creatine
2-aminoethanethiol (cysteamine) dioxygenase	ADO	84890	Cysteine
cystathionine-beta-synthase	CBS	875	Cysteine
cysteine dioxygenase, type I	CDO1	1036	Cysteine
cysteine sulfinic acid decarboxylase	CSAD	51380	Cysteine
cystathionase (cystathionine gamma-lyase)	CTH	1491	Cysteine
NFS1 nitrogen fixation 1 homolog (S. cerevisiae)	NFS1	9054	Cysteine
prenylcysteine oxidase 1	PCYOX1	51449	Cysteine
prenylcysteine oxidase 1 like	PCYOX1L	78991	Cysteine
sulfite oxidase	SUOX	6821	Cysteine
arylacetamide deacetylase (esterase)	AADAC	13	Detox
arylacetamide deacetylase-like 1	AADACL1	57552	Detox
arylacetamide deacetylase-like 2	AADACL2	344752	Detox
arylacetamide deacetylase-like 3	AADACL3	126767	Detox
arylacetamide deacetylase-like 4	AADACL4	343066	Detox
aldo-keto reductase family 7-like	AKR7L	246181	Detox
butyrylcholinesterase	BCHE	590	Detox
Catalase	CAT	847	Detox
carboxylesterase 1 (monocyte/macrophage serine esterase 1)	CES1	1066	Detox
carboxylesterase 2 (intestine, liver)	CES2	8824	Detox
carboxylesterase 3 (brain)	CES3	23491	Detox
carboxylesterase 7	CES7	221223	Detox
dihydrodiol dehydrogenase (dimeric)	DHDH	27294	Detox
dipeptidase 1 (renal)	DPEP1	1800	Detox
dipeptidase 2	DPEP2	64174	Detox
dipeptidase 3	DPEP3	64180	Detox
epoxide hydrolase 1, microsomal (xenobiotic)	EPHX1	2052	Detox
epoxide hydrolase 2, cytoplasmic	EPHX2	2053	Detox
flavin containing monooxygenase 1	FMO1	2326	Detox
flavin containing monooxygenase 2	FMO2	2327	Detox
flavin containing monooxygenase 3	FMO3	2328	Detox
flavin containing monooxygenase 4	FMO4	2329	Detox
flavin containing monooxygenase 5	FMO5	2330	Detox
superoxide dismutase 1, soluble (amyotrophic lateral sclerosis 1 (adult))	SOD1	6647	Detox
Superoxide dismutase 2, mitochondrial	SOD2	6648	Detox
superoxide dismutase 3, extracellular	SOD3	6649	Detox
thiopurine S-methyltransferase	TPMT	7172	Detox
UDP glucuronosyltransferase 1 family, polypeptide A1	UGT1A1	54658	Detox
UDP glucuronosyltransferase 1 family, polypeptide A10	UGT1A10	54575	Detox
UDP glucuronosyltransferase 1 family, polypeptide A3	UGT1A3	54659	Detox
UDP glucuronosyltransferase 1 family, polypeptide A4	UGT1A4	54657	Detox
UDP glucuronosyltransferase 1 family, polypeptide A5	UGT1A5	54579	Detox
UDP glucuronosyltransferase 1 family, polypeptide A6	UGT1A6	54578	Detox
UDP glucuronosyltransferase 1 family, polypeptide A7	UGT1A7	54577	Detox
UDP glucuronosyltransferase 1 family, polypeptide A8	UGT1A8	54576	Detox
UDP glucuronosyltransferase 1 family, polypeptide A9	UGT1A9	54600	Detox
UDP glucuronosyltransferase 2 family, polypeptide A1	UGT2A1	10941	Detox
UDP glucuronosyltransferase 2 family, polypeptide A2	UGT2A2	574537	Detox
UDP glucuronosyltransferase 2 family, polypeptide A3	UGT2A3	79799	Detox
UDP glucuronosyltransferase 2 family, polypeptide B10	UGT2B10	7365	Detox
UDP glucuronosyltransferase 2 family, polypeptide B11	UGT2B11	10720	Detox
UDP glucuronosyltransferase 2 family, polypeptide B15	UGT2B15	7366	Detox
UDP glucuronosyltransferase 2 family, polypeptide B17	UGT2B17	7367	Detox
UDP glucuronosyltransferase 2 family, polypeptide B28	UGT2B28	54490	Detox
UDP glucuronosyltransferase 2 family, polypeptide B4	UGT2B4	7363	Detox
UDP glucuronosyltransferase 2 family, polypeptide B7	UGT2B7	7364	Detox
UDP glycosyltransferase 3 family, polypeptide A1	UGT3A1	133688	Detox
UDP glycosyltransferase 3 family, polypeptide A2	UGT3A2	167127	Detox
acetyl-Coenzyme A acyltransferase 1 (peroxisomal 3-oxoacyl-Coenzyme A thiolase)	ACAA1	30	Fatty Acid
acetyl-Coenzyme A acyltransferase 2 (mitochondrial 3-oxoacyl-Coenzyme A thiolase)	ACAA2	10449	Fatty Acid
acetyl-Coenzyme A carboxylase alpha	ACACA	31	Fatty Acid
acetyl-Coenzyme A carboxylase beta	ACACB	32	Fatty Acid
acyl-Coenzyme A dehydrogenase family, member 10	ACAD10	80724	Fatty Acid
acyl-Coenzyme A dehydrogenase family, member 11	ACAD11	84129	Fatty Acid
acyl-Coenzyme A dehydrogenase family, member 8	ACAD8	27034	Fatty Acid
acyl-Coenzyme A dehydrogenase family, member 9	ACAD9	28976	Fatty Acid
acyl-Coenzyme A dehydrogenase, long chain	ACADL	33	Fatty Acid
acyl-Coenzyme A dehydrogenase, C-4 to C-12 straight chain	ACADM	34	Fatty Acid
acyl-Coenzyme A dehydrogenase, C-2 to C-3 short chain	ACADS	35	Fatty Acid
acyl-Coenzyme A dehydrogenase, short/branched chain	ACADSB	36	Fatty Acid
acyl-Coenzyme A dehydrogenase, very long chain	ACADVL	37	Fatty Acid
acetyl-Coenzyme A acetyltransferase 1 (acetoacetyl Coenzyme A thiolase)	ACAT1	38	Fatty Acid
acetyl-Coenzyme A acetyltransferase 2 (acetoacetyl Coenzyme A thiolase)	ACAT2	39	Fatty Acid
acyl-Coenzyme A binding domain containing 3	ACBD3	64746	Fatty Acid
acyl-Coenzyme A binding domain containing 4	ACBD4	79777	Fatty Acid
acyl-Coenzyme A binding domain containing 5	ACBD5	91452	Fatty Acid
acyl-Coenzyme A binding domain containing 6	ACBD6	84320	Fatty Acid
acyl-Coenzyme A binding domain containing 7	ACBD7	414149	Fatty Acid
acyl-Coenzyme A oxidase 1, palmitoyl	ACOX1	51	Fatty Acid
acyl-Coenzyme A oxidase 2, branched chain	ACOX2	8309	Fatty Acid
acyl-Coenzyme A oxidase 3, pristanoyl	ACOX3	8310	Fatty Acid
acyl-Coenzyme A oxidase-like	ACOXL	55289	Fatty Acid
acyl-CoA synthetase bubblegum family member 1	ACSBG1	23205	Fatty Acid
acyl-CoA synthetase bubblegum family member 2	ACSBG2	81616	Fatty Acid
acyl-CoA synthetase family member 2	ACSF2	80221	Fatty Acid
acyl-CoA synthetase family member 3	ACSF3	197322	Fatty Acid
acyl-CoA synthetase long-chain family member 1	ACSL1	2180	Fatty Acid
acyl-CoA synthetase long-chain family member 3	ACSL3	2181	Fatty Acid
Acyl-CoA synthetase long-chain family member 4	ACSL4	2182	Fatty Acid
acyl-CoA synthetase long-chain family member 5	ACSL5	51703	Fatty Acid
acyl-CoA synthetase long-chain family member 6	ACSL6	23305	Fatty Acid
acyl-CoA synthetase medium-chain family member 1	ACSM1	116285	Fatty Acid
acyl-CoA synthetase medium-chain family member 2A	ACSM2A	123876	Fatty Acid
acyl-CoA synthetase medium-chain family member 2B	ACSM2B	348158	Fatty Acid
acyl-CoA synthetase medium-chain family member 3	ACSM3	6296	Fatty Acid
acyl-CoA synthetase medium-chain family member 4	ACSM4	341392	Fatty Acid
acyl-CoA synthetase medium-chain family member 5	ACSM5	54988	Fatty Acid
Acyl-CoA synthetase short-chain family member 1	ACSS1	84532	Fatty Acid
acyl-CoA synthetase short-chain family member 2	ACSS2	55902	Fatty Acid
acyl-CoA synthetase short-chain family member 3	ACSS3	79611	Fatty Acid
citrate lyase beta like	CLYBL	171425	Fatty Acid
carnitine palmitoyltransferase 1A (liver)	CPT1A	1374	Fatty Acid
carnitine palmitoyltransferase 1B (muscle)	CPT1B	1375	Fatty Acid
carnitine palmitoyltransferase 1C	CPT1C	126129	Fatty Acid
carnitine palmitoyltransferase II	CPT2	1376	Fatty Acid
cytochrome P450, family 4, subfamily A, polypeptide 11	CYP4A11	1579	Fatty Acid
cytochrome P450, family 4, subfamily A, polypeptide 22	CYP4A22	284541	Fatty Acid
cytochrome P450, family 4, subfamily B, polypeptide 1	CYP4B1	1580	Fatty Acid
cytochrome P450, family 4, subfamily F, polypeptide 11	CYP4F11	57834	Fatty Acid
cytochrome P450, family 4, subfamily F, polypeptide 12	CYP4F12	66002	Fatty Acid
cytochrome P450, family 4, subfamily F, polypeptide 2	CYP4F2	8529	Fatty Acid
cytochrome P450, family 4, subfamily F, polypeptide 22	CYP4F22	126410	Fatty Acid
cytochrome P450, family 4, subfamily F, polypeptide 3	CYP4F3	4051	Fatty Acid
cytochrome P450, family 4, subfamily F, polypeptide 8	CYP4F8	11283	Fatty Acid
cytochrome P450, family 4, subfamily V, polypeptide 2	CYP4V2	285440	Fatty Acid
cytochrome P450, family 4, subfamily X, polypeptide 1	CYP4X1	260293	Fatty Acid
cytochrome P450, family 4, subfamily Z, polypeptide 1	CYP4Z1	199974	Fatty Acid
dodecenoyl-Coenzyme A delta isomerase (3,2 trans-enoyl-Coenzyme A isomerase)	DCI	1632	Fatty Acid
2,4-dienoyl CoA reductase 1, mitochondrial	DECR1	1666	Fatty Acid
2,4-dienoyl CoA reductase 2, peroxisomal	DECR2	26063	Fatty Acid
diacylglycerol O-acyltransferase homolog 1 (mouse)	DGAT1	8694	Fatty Acid
diacylglycerol O-acyltransferase homolog 2 (mouse)	DGAT2	84649	Fatty Acid
diacylglycerol O-acyltransferase 2-like 3	DGAT2L3	158833	Fatty Acid
diacylglycerol O-acyltransferase 2-like 4	DGAT2L4	158835	Fatty Acid
diacylglycerol O-acyltransferase 2-like 6	DGAT2L6	347516	Fatty Acid
diacylglycerol O-acyltransferase 2-like 7	DGAT2L7	646409	Fatty Acid
enoyl Coenzyme A hydratase 1, peroxisomal	ECH1	1891	Fatty Acid
enoyl Coenzyme A hydratase domain containing 1	ECHDC1	55862	Fatty Acid
enoyl Coenzyme A hydratase domain containing 2	ECHDC2	55268	Fatty Acid
enoyl Coenzyme A hydratase domain containing 3	ECHDC3	79746	Fatty Acid
enoyl Coenzyme A hydratase, short chain, 1, mitochondrial	ECHS1	1892	Fatty Acid
enoyl-Coenzyme A, hydratase/3-hydroxyacyl Coenzyme A dehydrogenase	EHHADH	1962	Fatty Acid
elongation of very long chain fatty acids (FEN1/Elo2, SUR4/Elo3, yeast)-like 1	ELOVL1	64834	Fatty Acid
elongation of very long chain fatty acids (FEN1/Elo2, SUR4/Elo3, yeast)-like 2	ELOVL2	54898	Fatty Acid
elongation of very long chain fatty acids (FEN1/Elo2, SUR4/Elo3, yeast)-like 3	ELOVL3	83401	Fatty Acid
elongation of very long chain fatty acids (FEN1/Elo2, SUR4/Elo3, yeast)-like 4	ELOVL4	6785	Fatty Acid
ELOVL family member 5, elongation of long chain fatty acids (FEN1/Elo2, SUR4/Elo3-like, yeast)	ELOVL5	60481	Fatty Acid
ELOVL family member 6, elongation of long chain fatty acids (FEN1/Elo2, SUR4/Elo3-like, yeast)	ELOVL6	79071	Fatty Acid
ELOVL family member 7, elongation of long chain fatty acids (yeast)	ELOVL7	79993	Fatty Acid
electron-transfer-flavoprotein, alpha polypeptide (glutaric aciduria II)	ETFA	2108	Fatty Acid
electron-transfer-flavoprotein, beta polypeptide	ETFB	2109	Fatty Acid
electron-transferring-flavoprotein dehydrogenase	ETFDH	2110	Fatty Acid
fatty acid 2-hydroxylase	FA2H	79152	Fatty Acid
fatty acid amide hydrolase	FAAH	2166	Fatty Acid
fatty acid amide hydrolase 2	FAAH2	158584	Fatty Acid
fatty acid desaturase 1	FADS1	3992	Fatty Acid
fatty acid desaturase 2	FADS2	9415	Fatty Acid
fatty acid desaturase 3	FADS3	3995	Fatty Acid
fatty acyl CoA reductase 1	FAR1	84188	Fatty Acid
fatty acyl CoA reductase 2	FAR2	55711	Fatty Acid
fatty acid synthase	FASN	2194	Fatty Acid
glycoprotein, synaptic 2	GPSN2	9524	Fatty Acid
2-hydroxyacyl-CoA lyase 1	HACL1	26061	Fatty Acid
hydroxyacyl-Coenzyme A dehydrogenase	HADH	3033	Fatty Acid
hydroxyacyl-Coenzyme A dehydrogenase/3-ketoacyl-Coenzyme A thiolase/enoyl-Coenzyme A hydratase (trifunctional protein), alpha subunit	HADHA	3030	Fatty Acid
hydroxyacyl-Coenzyme A dehydrogenase/3-ketoacyl-Coenzyme A thiolase/enoyl-Coenzyme A hydratase (trifunctional protein), beta subunit	HADHB	3032	Fatty Acid
lipase, hepatic	LIPC	3990	Fatty Acid
lipase, gastric	LIPF	8513	Fatty Acid
lipase, endothelial	LIPG	9388	Fatty Acid
lipase, member H	LIPH	200879	Fatty Acid
lipase, member I	LIPI	149998	Fatty Acid
lipase, family member J	LIPJ	142910	Fatty Acid
lipase, mamber K	LIPK	643414	Fatty Acid
lipase, member M	LIPM	340654	Fatty Acid
lipase, member N	LIPN	643418	Fatty Acid
lipoprotein lipase	LPL	4023	Fatty Acid
lipid phosphate phosphatase-related protein type 2	LPPR2	64748	Fatty Acid
malonyl CoA:ACP acyltransferase (mitochondrial)	MCAT	27349	Fatty Acid
mitochondrial trans-2-enoyl-CoA reductase	MECR	51102	Fatty Acid
monoglyceride lipase	MGLL	11343	Fatty Acid
malonyl-CoA decarboxylase	MLYCD	23417	Fatty Acid
microsomal triglyceride transfer protein	MTTP	4547	Fatty Acid
oleoyl-ACP hydrolase	OLAH	55301	Fatty Acid
3-oxoacyl-ACP synthase, mitochondrial	OXSM	54995	Fatty Acid
peroxisomal D3,D2-enoyl-CoA isomerase	PECI	10455	Fatty Acid
peroxisomal trans-2-enoyl-CoA reductase	PECR	55825	Fatty Acid
phytanoyl-CoA 2-hydroxylase	PHYH	5264	Fatty Acid
phytanoyl-CoA dioxygenase domain containing 1	PHYHD1	254295	Fatty Acid
pancreatic lipase	PNLIP	5406	Fatty Acid
pancreatic lipase-related protein 1	PNLIPRP1	5407	Fatty Acid
pancreatic lipase-related protein 2	PNLIPRP2	5408	Fatty Acid
pancreatic lipase-related protein 3	PNLIPRP3	119548	Fatty Acid
patatin-like phospholipase domain containing 1	PNPLA1	285848	Fatty Acid
patatin-like phospholipase domain containing 2	PNPLA2	57104	Fatty Acid
patatin-like phospholipase domain containing 3	PNPLA3	80339	Fatty Acid
patatin-like phospholipase domain containing 4	PNPLA4	8228	Fatty Acid
patatin-like phospholipase domain containing 5	PNPLA5	150379	Fatty Acid
patatin-like phospholipase domain containing 6	PNPLA6	10908	Fatty Acid
patatin-like phospholipase domain containing 7	PNPLA7	375775	Fatty Acid
patatin-like phospholipase domain containing 8	PNPLA8	50640	Fatty Acid
stearoyl-CoA desaturase (delta-9-desaturase)	SCD	6319	Fatty Acid
stearoyl-CoA desaturase 5	SCD5	79966	Fatty Acid
sterol carrier protein 2	SCP2	6342	Fatty Acid
short chain dehydrogenase/reductase family 16C, member 6	SDR16C6	442388	Fatty Acid
short chain dehydrogenase/reductase family 39U, member 1	SDR39U1	56948	Fatty Acid
short chain dehydrogenase/reductase family 42E, member 1	SDR42E1	93517	Fatty Acid
short chain dehydrogenase/reductase family 9C, member 7	SDR9C7	121214	Fatty Acid
dihydrofolate reductase	DHFR	1719	Folate
dihydrofolate reductase-like 1	DHFRL1	200895	Folate
folylpolyglutamate synthase	FPGS	2356	Folate
methylenetetrahydrofolate dehydrogenase (NADP+ dependent) 1, methenyltetrahydrofolate cyclohydrolase, formyltetrahydrofolate synthetase	MTHFD1	4522	Folate
Methylenetetrahydrofolate dehydrogenase (NADP+ dependent) 1-like	MTHFD1L	25902	Folate
methylenetetrahydrofolate dehydrogenase (NADP+ dependent) 2, methenyltetrahydrofolate cyclohydrolase	MTHFD2	10797	Folate
methylenetetrahydrofolate dehydrogenase (NADP+ dependent) 2-like	MTHFD2L	441024	Folate
5,10-methylenetetrahydrofolate reductase (NADPH)	MTHFR	4524	Folate
5,10-methenyltetrahydrofolate synthetase (5-formyltetrahydrofolate cyclo-ligase)	MTHFS	10588	Folate
methenyltetrahydrofolate synthetase domain containing	MTHFSD	64779	Folate
serine hydroxymethyltransferase 1 (soluble)	SHMT1	6470	Folate
serine hydroxymethyltransferase 2 (mitochondrial)	SHMT2	6472	Folate
aldehyde dehydrogenase 18 family, member A1	ALDH18A1	5832	Glutamate
aldehyde dehydrogenase 5 family, member A1 (succinate-semialdehyde dehydrogenase)	ALDH5A1	7915	Glutamate
glutamate decarboxylase 1 (brain, 67kDa)	GAD1	2571	Glutamate
Glutamate decarboxylase 2 (pancreatic islets and brain, 65kDa)	GAD2	2572	Glutamate
glutamate decarboxylase-like 1	GADL1	339896	Glutamate
glutaminase	GLS	2744	Glutamate
glutaminase 2 (liver, mitochondrial)	GLS2	27165	Glutamate
glutamate dehydrogenase 1	GLUD1	2746	Glutamate
glutamate dehydrogenase 2	GLUD2	2747	Glutamate
glutamate-ammonia ligase (glutamine synthetase)	GLUL	2752	Glutamate
ornithine aminotransferase (gyrate atrophy)	OAT	4942	Glutamate
glutamate-cysteine ligase, catalytic subunit	GCLC	2729	Glutathione
glutamate-cysteine ligase, modifier subunit	GCLM	2730	Glutathione
glutathione peroxidase 1	GPX1	2876	Glutathione
glutathione peroxidase 2 (gastrointestinal)	GPX2	2877	Glutathione
glutathione peroxidase 3 (plasma)	GPX3	2878	Glutathione
glutathione peroxidase 4 (phospholipid hydroperoxidase)	GPX4	2879	Glutathione
glutathione peroxidase 5 (epididymal androgen-related protein)	GPX5	2880	Glutathione
glutathione peroxidase 6 (olfactory)	GPX6	257202	Glutathione
glutathione peroxidase 7	GPX7	2882	Glutathione
glutathione peroxidase 8 (putative)	GPX8	493869	Glutathione
glutathione reductase	GSR	2936	Glutathione
glutathione synthetase	GSS	2937	Glutathione
glutathione S-transferase A1	GSTA1	2938	Glutathione
glutathione S-transferase A2	GSTA2	2939	Glutathione
glutathione S-transferase A3	GSTA3	2940	Glutathione
glutathione S-transferase A4	GSTA4	2941	Glutathione
glutathione S-transferase A5	GSTA5	221357	Glutathione
glutathione S-transferase, C-terminal domain containing	GSTCD	79807	Glutathione
glutathione S-transferase kappa 1	GSTK1	373156	Glutathione
glutathione S-transferase M1	GSTM1	2944	Glutathione
glutathione S-transferase M2 (muscle)	GSTM2	2946	Glutathione
glutathione S-transferase M3 (brain)	GSTM3	2947	Glutathione
glutathione S-transferase M4	GSTM4	2948	Glutathione
glutathione S-transferase M5	GSTM5	2949	Glutathione
glutathione S-transferase omega 1	GSTO1	9446	Glutathione
glutathione S-transferase omega 2	GSTO2	119391	Glutathione
glutathione S-transferase pi	GSTP1	2950	Glutathione
glutathione S-transferase theta 1	GSTT1	2952	Glutathione
glutathione S-transferase theta 2	GSTT2	2953	Glutathione
hydroxyacylglutathione hydrolase	HAGH	3029	Glutathione
hydroxyacylglutathione hydrolase-like	HAGHL	84264	Glutathione
microsomal glutathione S-transferase 1	MGST1	4257	Glutathione
microsomal glutathione S-transferase 2	MGST2	4258	Glutathione
microsomal glutathione S-transferase 3	MGST3	4259	Glutathione
alpha 1,4-galactosyltransferase (globotriaosylceramide synthase)	A4GALT	53947	Glycan
alpha-1,4-N-acetylglucosaminyltransferase	A4GNT	51146	Glycan
ABO blood group (transferase A, alpha 1-3-N-acetylgalactosaminyltransferase; transferase B, alpha 1-3-galactosyltransferase)	ABO	28	Glycan
asparagine-linked glycosylation 1 homolog (S. cerevisiae, beta-1,4-mannosyltransferase)	ALG1	56052	Glycan
asparagine-linked glycosylation 10 homolog (yeast, alpha-1,2-glucosyltransferase)	ALG10	84920	Glycan
asparagine-linked glycosylation 10 homolog B (yeast, alpha-1,2-glucosyltransferase)	ALG10B	144245	Glycan
asparagine-linked glycosylation 11 homolog	ALG11	440138	Glycan
asparagine-linked glycosylation 12 homolog (S. cerevisiae, alpha-1,6-mannosyltransferase)	ALG12	79087	Glycan
asparagine-linked glycosylation 13 homolog (S. cerevisiae)	ALG13	55849	Glycan
asparagine-linked glycosylation 14 homolog (S. cerevisiae)	ALG14	199857	Glycan
asparagine-linked glycosylation 2 homolog (S. cerevisiae, alpha-1,3-mannosyltransferase)	ALG2	85365	Glycan
asparagine-linked glycosylation 3 homolog (S. cerevisiae, alpha-1,3-mannosyltransferase)	ALG3	10195	Glycan
Asparagine-linked glycosylation 5 homolog (S. cerevisiae, dolichyl-phosphate beta-glucosyltransferase)	ALG5	29880	Glycan
asparagine-linked glycosylation 6 homolog (S. cerevisiae, alpha-1,3-glucosyltransferase)	ALG6	29929	Glycan
asparagine-linked glycosylation 8 homolog (S. cerevisiae, alpha-1,3-glucosyltransferase)	ALG8	79053	Glycan
asparagine-linked glycosylation 9 homolog (S. cerevisiae, alpha- 1,2-mannosyltransferase)	ALG9	79796	Glycan
beta-1,3-N-acetylgalactosaminyltransferase 1 (globoside blood group)	B3GALNT1	8706	Glycan
beta-1,3-N-acetylgalactosaminyltransferase 2	B3GALNT2	148789	Glycan
UDP-Gal:betaGlcNAc beta 1,3-galactosyltransferase, polypeptide 1	B3GALT1	8708	Glycan
UDP-Gal:betaGlcNAc beta 1,3-galactosyltransferase, polypeptide 2	B3GALT2	8707	Glycan
UDP-Gal:betaGlcNAc beta 1,3-galactosyltransferase, polypeptide 4	B3GALT4	8705	Glycan
UDP-Gal:betaGlcNAc beta 1,3-galactosyltransferase, polypeptide 5	B3GALT5	10317	Glycan
UDP-Gal:betaGal beta 1,3-galactosyltransferase polypeptide 6	B3GALT6	126792	Glycan
beta 1,3-galactosyltransferase-like	B3GALTL	145173	Glycan
beta-1,3-glucuronyltransferase 1 (glucuronosyltransferase P)	B3GAT1	27087	Glycan
beta-1,3-glucuronyltransferase 2 (glucuronosyltransferase P)	B3GAT2	135152	Glycan
beta-1,3-glucuronyltransferase 3 (glucuronosyltransferase I)	B3GAT3	26229	Glycan
UDP-GlcNAc:betaGal beta-1,3-N-acetylglucosaminyltransferase 1	B3GNT1	11041	Glycan
UDP-GlcNAc:betaGal beta-1,3-N-acetylglucosaminyltransferase 2	B3GNT2	10678	Glycan
UDP-GlcNAc:betaGal beta-1,3-N-acetylglucosaminyltransferase 3	B3GNT3	10331	Glycan
UDP-GlcNAc:betaGal beta-1,3-N-acetylglucosaminyltransferase 4	B3GNT4	79369	Glycan
UDP-GlcNAc:betaGal beta-1,3-N-acetylglucosaminyltransferase 5	B3GNT5	84002	Glycan
UDP-GlcNAc:betaGal beta-1,3-N-acetylglucosaminyltransferase 6 (core 3 synthase)	B3GNT6	192134	Glycan
UDP-GlcNAc:betaGal beta-1,3-N-acetylglucosaminyltransferase 7	B3GNT7	93010	Glycan
UDP-GlcNAc:betaGal beta-1,3-N-acetylglucosaminyltransferase 8	B3GNT8	374907	Glycan
UDP-GlcNAc:betaGal beta-1,3-N-acetylglucosaminyltransferase 9	B3GNT9	84752	Glycan
UDP-GlcNAc:betaGal beta-1,3-N-acetylglucosaminyltransferase-like 1	B3GNTL1	146712	Glycan
beta-1,4-N-acetyl-galactosaminyl transferase 1	B4GALNT1	2583	Glycan
beta-1,4-N-acetyl-galactosaminyl transferase 2	B4GALNT2	124872	Glycan
beta-1,4-N-acetyl-galactosaminyl transferase 3	B4GALNT3	283358	Glycan
beta-1,4-N-acetyl-galactosaminyl transferase 4	B4GALNT4	338707	Glycan
UDP-Gal:betaGlcNAc beta 1,4- galactosyltransferase, polypeptide 1	B4GALT1	2683	Glycan
UDP-Gal:betaGlcNAc beta 1,4- galactosyltransferase, polypeptide 2	B4GALT2	8704	Glycan
UDP-Gal:betaGlcNAc beta 1,4- galactosyltransferase, polypeptide 3	B4GALT3	8703	Glycan
UDP-Gal:betaGlcNAc beta 1,4- galactosyltransferase, polypeptide 4	B4GALT4	8702	Glycan
UDP-Gal:betaGlcNAc beta 1,4- galactosyltransferase, polypeptide 5	B4GALT5	9334	Glycan
UDP-Gal:betaGlcNAc beta 1,4- galactosyltransferase, polypeptide 6	B4GALT6	9331	Glycan
xylosylprotein beta 1,4-galactosyltransferase, polypeptide 7 (galactosyltransferase I)	B4GALT7	11285	Glycan
core 1 synthase, glycoprotein-N-acetylgalactosamine 3-beta-galactosyltransferase, 1	C1GALT1	56913	Glycan
chitobiase, di-N-acetyl-	CTBS	1486	Glycan
defender against cell death	DAD1	1603	Glycan
dolichyl-diphosphooligosaccharide-protein glycosyltransferase	DDOST	1650	Glycan
dehydrodolichyl diphosphate synthase	DHDDS	79947	Glycan
dolichol kinase	DOLK	22845	Glycan
dolichyl pyrophosphate phosphatase 1	DOLPP1	57171	Glycan
dolichyl-phosphate (UDP-N-acetylglucosamine) N-acetylglucosaminephosphotransferase 1 (GlcNAc-1-P transferase)	DPAGT1	1798	Glycan
fructosamine 3 kinase	FN3K	64122	Glycan
fructosamine-3-kinase-related protein	FN3KRP	79672	Glycan
fucosyltransferase 1 (galactoside 2-alpha-L-fucosyltransferase, H blood group)	FUT1	2523	Glycan
fucosyltransferase 10 (alpha (1,3) fucosyltransferase)	FUT10	84750	Glycan
fucosyltransferase 11 (alpha (1,3) fucosyltransferase)	FUT11	170384	Glycan
fucosyltransferase 2 (secretor status included)	FUT2	2524	Glycan
fucosyltransferase 3 (galactoside 3(4)-L-fucosyltransferase, Lewis blood group)	FUT3	2525	Glycan
fucosyltransferase 4 (alpha (1,3) fucosyltransferase, myeloid-specific)	FUT4	2526	Glycan
fucosyltransferase 5 (alpha (1,3) fucosyltransferase)	FUT5	2527	Glycan
Fucosyltransferase 6 (alpha (1,3) fucosyltransferase)	FUT6	2528	Glycan
fucosyltransferase 7 (alpha (1,3) fucosyltransferase)	FUT7	2529	Glycan
fucosyltransferase 8 (alpha (1,6) fucosyltransferase)	FUT8	2530	Glycan
fucosyltransferase 9 (alpha (1,3) fucosyltransferase)	FUT9	10690	Glycan
UDP-galactose-4-epimerase	GALE	2582	Glycan
UDP-N-acetyl-alpha-D-galactosamine:polypeptide N-acetylgalactosaminyltransferase 1 (GalNAc-T1)	GALNT1	2589	Glycan
UDP-N-acetyl-alpha-D-galactosamine:polypeptide N-acetylgalactosaminyltransferase 10 (GalNAc-T10)	GALNT10	55568	Glycan
UDP-N-acetyl-alpha-D-galactosamine:polypeptide N-acetylgalactosaminyltransferase 11 (GalNAc-T11)	GALNT11	63917	Glycan
UDP-N-acetyl-alpha-D-galactosamine:polypeptide N-acetylgalactosaminyltransferase 12 (GalNAc-T12)	GALNT12	79695	Glycan
UDP-N-acetyl-alpha-D-galactosamine:polypeptide N-acetylgalactosaminyltransferase 13 (GalNAc-T13)	GALNT13	114805	Glycan
UDP-N-acetyl-alpha-D-galactosamine:polypeptide N-acetylgalactosaminyltransferase 14 (GalNAc-T14)	GALNT14	79623	Glycan
UDP-N-acetyl-alpha-D-galactosamine:polypeptide N-acetylgalactosaminyltransferase 2 (GalNAc-T2)	GALNT2	2590	Glycan
UDP-N-acetyl-alpha-D-galactosamine:polypeptide N-acetylgalactosaminyltransferase 3 (GalNAc-T3)	GALNT3	2591	Glycan
UDP-N-acetyl-alpha-D-galactosamine:polypeptide N-acetylgalactosaminyltransferase 4 (GalNAc-T4)	GALNT4	8693	Glycan
UDP-N-acetyl-alpha-D-galactosamine:polypeptide N-acetylgalactosaminyltransferase 5 (GalNAc-T5)	GALNT5	11227	Glycan
UDP-N-acetyl-alpha-D-galactosamine:polypeptide N-acetylgalactosaminyltransferase 6 (GalNAc-T6)	GALNT6	11226	Glycan
UDP-N-acetyl-alpha-D-galactosamine:polypeptide N-acetylgalactosaminyltransferase 7 (GalNAc-T7)	GALNT7	51809	Glycan
UDP-N-acetyl-alpha-D-galactosamine:polypeptide N-acetylgalactosaminyltransferase 8 (GalNAc-T8)	GALNT8	26290	Glycan
UDP-N-acetyl-alpha-D-galactosamine:polypeptide N-acetylgalactosaminyltransferase 9 (GalNAc-T9)	GALNT9	50614	Glycan
UDP-N-acetyl-alpha-D-galactosamine:polypeptide N-acetylgalactosaminyltransferase-like 1	GALNTL1	57452	Glycan
UDP-N-acetyl-alpha-D-galactosamine:polypeptide N-acetylgalactosaminyltransferase-like 2	GALNTL2	117248	Glycan
UDP-N-acetyl-alpha-D-galactosamine:polypeptide N-acetylgalactosaminyltransferase-like 4	GALNTL4	374378	Glycan
UDP-N-acetyl-alpha-D-galactosamine:polypeptide N-acetylgalactosaminyltransferase-like 5	GALNTL5	168391	Glycan
UDP-N-acetyl-alpha-D-galactosamine:polypeptide N-acetylgalactosaminyltransferase-like 6	GALNTL6	442117	Glycan
glucosidase, alpha; neutral AB	GANAB	23193	Glycan
glucosidase, alpha; neutral C	GANC	2595	Glycan
glucosidase, beta; acid (includes glucosylceramidase)	GBA	2629	Glycan
glucosidase, beta (bile acid) 2	GBA2	57704	Glycan
glucosidase, beta, acid 3 (cytosolic)	GBA3	57733	Glycan
globoside alpha-1,3-N-acetylgalactosaminyltransferase 1	GBGT1	26301	Glycan
glucosaminyl (N-acetyl) transferase 1, core 2 (beta-1,6-N-acetylglucosaminyltransferase)	GCNT1	2650	Glycan
glucosaminyl (N-acetyl) transferase 2, I-branching enzyme (I blood group)	GCNT2	2651	Glycan
glucosaminyl (N-acetyl) transferase 3, mucin type	GCNT3	9245	Glycan
glucosaminyl (N-acetyl) transferase 4, core 2 (beta-1,6-N-acetylglucosaminyltransferase)	GCNT4	51301	Glycan
glucosaminyl (N-acetyl) transferase family member 6	GCNT6	644378	Glycan
glucosaminyl (N-acetyl) transferase family member 7	GCNT7	140687	Glycan
glucosidase I	GCS1	7841	Glycan
glycosyltransferase 1 domain containing 1	GLT1D1	144423	Glycan
glycosyltransferase 25 domain containing 1	GLT25D1	79709	Glycan
glycosyltransferase 25 domain containing 2	GLT25D2	23127	Glycan
glycosyltransferase 6 domain containing 1	GLT6D1	360203	Glycan
glycosyltransferase 8 domain containing 1	GLT8D1	55830	Glycan
glycosyltransferase 8 domain containing 2	GLT8D2	83468	Glycan
glycosyltransferase 8 domain containing 3	GLT8D3	283464	Glycan
glycosyltransferase 8 domain containing 4	GLT8D4	727936	Glycan
glycosyltransferase-like domain containing 1	GTDC1	79712	Glycan
glycosyltransferase-like 1B	GYLTL1B	120071	Glycan
hyaluronan synthase 1	HAS1	3036	Glycan
hyaluronan synthase 2	HAS2	3037	Glycan
hyaluronan synthase 3	HAS3	3038	Glycan
like-glycosyltransferase	LARGE	9215	Glycan
lysocardiolipin acyltransferase	LYCAT	253558	Glycan
MFNG O-fucosylpeptide 3-beta-N-acetylglucosaminyltransferase	MFNG	4242	Glycan
mannosyl (alpha-1,3-)-glycoprotein beta-1,2-N-acetylglucosaminyltransferase	MGAT1	4245	Glycan
mannosyl (alpha-1,6-)-glycoprotein beta-1,2-N-acetylglucosaminyltransferase	MGAT2	4247	Glycan
mannosyl (beta-1,4-)-glycoprotein beta-1,4-N-acetylglucosaminyltransferase	MGAT3	4248	Glycan
Mannosyl (alpha-1,3-)-glycoprotein beta-1,4-N-acetylglucosaminyltransferase, isozyme A	MGAT4A	11320	Glycan
mannosyl (alpha-1,3-)-glycoprotein beta-1,4-N-acetylglucosaminyltransferase, isozyme B	MGAT4B	11282	Glycan
mannosyl (alpha-1,3-)-glycoprotein beta-1,4-N-acetylglucosaminyltransferase, isozyme C (putative)	MGAT4C	25834	Glycan
mannosyl (alpha-1,6-)-glycoprotein beta-1,6-N-acetyl-glucosaminyltransferase	MGAT5	4249	Glycan
mannosyl (alpha-1,6-)-glycoprotein beta-1,6-N-acetyl-glucosaminyltransferase, isozyme B	MGAT5B	146664	Glycan
N-acetylgalactosaminidase, alpha-	NAGA	4668	Glycan
N-acetylglucosamine-1-phosphodiester alpha-N-acetylglucosaminidase	NAGPA	51172	Glycan
protein O-fucosyltransferase 1	POFUT1	23509	Glycan
protein O-fucosyltransferase 2	POFUT2	23275	Glycan
protein O-linked mannose beta1,2-N-acetylglucosaminyltransferase	POMGNT1	55624	Glycan
protein-O-mannosyltransferase 1	POMT1	10585	Glycan
protein-O-mannosyltransferase 2	POMT2	29954	Glycan
ST3 beta-galactoside alpha-2,3-sialyltransferase 1	ST3GAL1	6482	Glycan
ST3 beta-galactoside alpha-2,3-sialyltransferase 2	ST3GAL2	6483	Glycan
ST3 beta-galactoside alpha-2,3-sialyltransferase 3	ST3GAL3	6487	Glycan
ST3 beta-galactoside alpha-2,3-sialyltransferase 4	ST3GAL4	6484	Glycan
ST3 beta-galactoside alpha-2,3-sialyltransferase 5	ST3GAL5	8869	Glycan
ST3 beta-galactoside alpha-2,3-sialyltransferase 6	ST3GAL6	10402	Glycan
ST6 beta-galactosamide alpha-2,6-sialyltranferase 1	ST6GAL1	6480	Glycan
ST6 beta-galactosamide alpha-2,6-sialyltranferase 2	ST6GAL2	84620	Glycan
ST6 (alpha-N-acetyl-neuraminyl-2,3-beta-galactosyl-1,3)-N-acetylgalactosaminide alpha-2,6-sialyltransferase 1	ST6GALNAC1	55808	Glycan
ST6 (alpha-N-acetyl-neuraminyl-2,3-beta-galactosyl-1,3)-N-acetylgalactosaminide alpha-2,6-sialyltransferase 2	ST6GALNAC2	10610	Glycan
ST6 (alpha-N-acetyl-neuraminyl-2,3-beta-galactosyl-1,3)-N-acetylgalactosaminide alpha-2,6-sialyltransferase 3	ST6GALNAC3	256435	Glycan
ST6 (alpha-N-acetyl-neuraminyl-2,3-beta-galactosyl-1,3)-N-acetylgalactosaminide alpha-2,6-sialyltransferase 4	ST6GALNAC4	27090	Glycan
ST6 (alpha-N-acetyl-neuraminyl-2,3-beta-galactosyl-1,3)-N-acetylgalactosaminide alpha-2,6-sialyltransferase 5	ST6GALNAC5	81849	Glycan
ST6 (alpha-N-acetyl-neuraminyl-2,3-beta-galactosyl-1,3)-N-acetylgalactosaminide alpha-2,6-sialyltransferase 6	ST6GALNAC6	30815	Glycan
ST8 alpha-N-acetyl-neuraminide alpha-2,8-sialyltransferase 1	ST8SIA1	6489	Glycan
ST8 alpha-N-acetyl-neuraminide alpha-2,8-sialyltransferase 2	ST8SIA2	8128	Glycan
ST8 alpha-N-acetyl-neuraminide alpha-2,8-sialyltransferase 3	ST8SIA3	51046	Glycan
ST8 alpha-N-acetyl-neuraminide alpha-2,8-sialyltransferase 4	ST8SIA4	7903	Glycan
ST8 alpha-N-acetyl-neuraminide alpha-2,8-sialyltransferase 5	ST8SIA5	29906	Glycan
ST8 alpha-N-acetyl-neuraminide alpha-2,8-sialyltransferase 6	ST8SIA6	338596	Glycan
Williams-Beuren syndrome chromosome region 17	WBSCR17	64409	Glycan
xylosyltransferase I	XYLT1	64131	Glycan
xylosyltransferase II	XYLT2	64132	Glycan
dolichyl-phosphate mannosyltransferase polypeptide 1, catalytic subunit	DPM1	8813	Glycan Anchor
dolichyl-phosphate mannosyltransferase polypeptide 2, regulatory subunit	DPM2	8818	Glycan Anchor
dolichyl-phosphate mannosyltransferase polypeptide 3	DPM3	54344	Glycan Anchor
glycosylphosphatidylinositol specific phospholipase D1	GPLD1	2822	Glycan Anchor
phosphatidylinositol glycan anchor biosynthesis, class A (paroxysmal nocturnal hemoglobinuria)	PIGA	5277	Glycan Anchor
phosphatidylinositol glycan anchor biosynthesis, class B	PIGB	9488	Glycan Anchor
phosphatidylinositol glycan anchor biosynthesis, class C	PIGC	5279	Glycan Anchor
phosphatidylinositol glycan anchor biosynthesis, class F	PIGF	5281	Glycan Anchor
phosphatidylinositol glycan anchor biosynthesis, class G	PIGG	54872	Glycan Anchor
phosphatidylinositol glycan anchor biosynthesis, class H	PIGH	5283	Glycan Anchor
phosphatidylinositol glycan anchor biosynthesis, class K	PIGK	10026	Glycan Anchor
phosphatidylinositol glycan anchor biosynthesis, class L	PIGL	9487	Glycan Anchor
phosphatidylinositol glycan anchor biosynthesis, class M	PIGM	93183	Glycan Anchor
phosphatidylinositol glycan anchor biosynthesis, class N	PIGN	23556	Glycan Anchor
phosphatidylinositol glycan anchor biosynthesis, class O	PIGO	84720	Glycan Anchor
phosphatidylinositol glycan anchor biosynthesis, class P	PIGP	51227	Glycan Anchor
phosphatidylinositol glycan anchor biosynthesis, class Q	PIGQ	9091	Glycan Anchor
phosphatidylinositol glycan anchor biosynthesis, class S	PIGS	94005	Glycan Anchor
phosphatidylinositol glycan anchor biosynthesis, class T	PIGT	51604	Glycan Anchor
phosphatidylinositol glycan anchor biosynthesis, class U	PIGU	128869	Glycan Anchor
phosphatidylinositol glycan anchor biosynthesis, class V	PIGV	55650	Glycan Anchor
phosphatidylinositol glycan anchor biosynthesis, class W	PIGW	284098	Glycan Anchor
phosphatidylinositol glycan anchor biosynthesis, class X	PIGX	54965	Glycan Anchor
phosphatidylinositol glycan anchor biosynthesis, class Y	PIGY	84992	Glycan Anchor
phosphatidylinositol glycan anchor biosynthesis, class Z	PIGZ	80235	Glycan Anchor
aspartylglucosaminidase	AGA	175	Glycan Degradation
ER degradation enhancer, mannosidase alpha-like 1	EDEM1	9695	Glycan Degradation
ER degradation enhancer, mannosidase alpha-like 2	EDEM2	55741	Glycan Degradation
ER degradation enhancer, mannosidase alpha-like 3	EDEM3	80267	Glycan Degradation
endo-beta-N-acetylglucosaminidase	FLJ21865	64772	Glycan Degradation
fucosidase, alpha-L- 1, tissue	FUCA1	2517	Glycan Degradation
fucosidase, alpha-L- 2, plasma	FUCA2	2519	Glycan Degradation
galactosamine (N-acetyl)-6-sulfate sulfatase (Morquio syndrome, mucopolysaccharidosis type IVA)	GALNS	2588	Glycan Degradation
galactosidase, alpha	GLA	2717	Glycan Degradation
galactosidase, beta 1	GLB1	2720	Glycan Degradation
galactosidase, beta 1-like	GLB1L	79411	Glycan Degradation
galactosidase, beta 2-like	GLB1L2	89944	Glycan Degradation
galactosidase, beta 1 like 3	GLB1L3	112937	Glycan Degradation
glucosamine (N-acetyl)-6-sulfatase (Sanfilippo disease IIID)	GNS	2799	Glycan Degradation
glucuronidase, beta	GUSB	2990	Glycan Degradation
hexosaminidase A (alpha polypeptide)	HEXA	3073	Glycan Degradation
hexosaminidase B (beta polypeptide)	HEXB	3074	Glycan Degradation
hexosaminidase (glycosyl hydrolase family 20, catalytic domain) containing	HEXDC	284004	Glycan Degradation
hyaluronoglucosaminidase 1	HYAL1	3373	Glycan Degradation
hyaluronoglucosaminidase 2	HYAL2	8692	Glycan Degradation
hyaluronoglucosaminidase 3	HYAL3	8372	Glycan Degradation
hyaluronoglucosaminidase 4	HYAL4	23553	Glycan Degradation
iduronate 2-sulfatase (Hunter syndrome)	IDS	3423	Glycan Degradation
iduronidase, alpha-L-	IDUA	3425	Glycan Degradation
lysozyme G-like 1	LYG1	129530	Glycan Degradation
lysozyme (renal amyloidosis)	LYZ	4069	Glycan Degradation
lysozyme-like 1	LYZL1	119180	Glycan Degradation
lysozyme-like 2	LYZL2	84569	Glycan Degradation
lysozyme-like 4	LYZL4	131375	Glycan Degradation
lysozyme-like 6	LYZL6	57151	Glycan Degradation
mannosidase, alpha, class 1A, member 1	MAN1A1	4121	Glycan Degradation
mannosidase, alpha, class 1A, member 2	MAN1A2	10905	Glycan Degradation
mannosidase, alpha, class 1B, member 1	MAN1B1	11253	Glycan Degradation
mannosidase, alpha, class 1C, member 1	MAN1C1	57134	Glycan Degradation
mannosidase, alpha, class 2A, member 1	MAN2A1	4124	Glycan Degradation
mannosidase, alpha, class 2A, member 2	MAN2A2	4122	Glycan Degradation
mannosidase, alpha, class 2B, member 1	MAN2B1	4125	Glycan Degradation
mannosidase, alpha, class 2B, member 2	MAN2B2	23324	Glycan Degradation
mannosidase, alpha, class 2C, member 1	MAN2C1	4123	Glycan Degradation
mannosidase, beta A, lysosomal	MANBA	4126	Glycan Degradation
mannosidase, beta A, lysosomal-like	MANBAL	63905	Glycan Degradation
mannosidase, endo-alpha	MANEA	79694	Glycan Degradation
mannosidase, endo-alpha-like	MANEAL	149175	Glycan Degradation
N-acetylglucosaminidase, alpha- (Sanfilippo disease IIIB)	NAGLU	4669	Glycan Degradation
sialidase 1 (lysosomal sialidase)	NEU1	4758	Glycan Degradation
sialidase 2 (cytosolic sialidase)	NEU2	4759	Glycan Degradation
sialidase 3 (membrane sialidase)	NEU3	10825	Glycan Degradation
sialidase 4	NEU4	129807	Glycan Degradation
chondroitin polymerizing factor	CHPF	79586	Glycan Sulfate
chondroitin sulfate glucuronyltransferase	CHPF2	54480	Glycan Sulfate
carbohydrate (keratan sulfate Gal-6) sulfotransferase 1	CHST1	8534	Glycan Sulfate
carbohydrate sulfotransferase 10	CHST10	9486	Glycan Sulfate
carbohydrate (chondroitin 4) sulfotransferase 11	CHST11	50515	Glycan Sulfate
carbohydrate (chondroitin 4) sulfotransferase 12	CHST12	55501	Glycan Sulfate
carbohydrate (chondroitin 4) sulfotransferase 13	CHST13	166012	Glycan Sulfate
carbohydrate (N-acetylgalactosamine 4-0) sulfotransferase 14	CHST14	113189	Glycan Sulfate
carbohydrate (N-acetylglucosamine-6-O) sulfotransferase 2	CHST2	9435	Glycan Sulfate
carbohydrate (chondroitin 6) sulfotransferase 3	CHST3	9469	Glycan Sulfate
carbohydrate (N-acetylglucosamine 6-O) sulfotransferase 4	CHST4	10164	Glycan Sulfate
carbohydrate (N-acetylglucosamine 6-O) sulfotransferase 5	CHST5	23563	Glycan Sulfate
carbohydrate (N-acetylglucosamine 6-O) sulfotransferase 6	CHST6	4166	Glycan Sulfate
carbohydrate (N-acetylglucosamine 6-O) sulfotransferase 7	CHST7	56548	Glycan Sulfate
carbohydrate (N-acetylgalactosamine 4-0) sulfotransferase 8	CHST8	64377	Glycan Sulfate
carbohydrate (N-acetylgalactosamine 4-0) sulfotransferase 9	CHST9	83539	Glycan Sulfate
carbohydrate (chondroitin) synthase 1	CHSY1	22856	Glycan Sulfate
chondroitin synthase-2	CHSY3	337876	Glycan Sulfate
chondroitin sulfate N-acetylgalactosaminyltransferase 1	CSGALNACT1	55790	Glycan Sulfate
chondroitin sulfate N-acetylgalactosaminyltransferase 2	CSGALNACT2	55454	Glycan Sulfate
galactose-3-O-sulfotransferase 1	GAL3ST1	9514	Glycan Sulfate
galactose-3-O-sulfotransferase 2	GAL3ST2	64090	Glycan Sulfate
galactose-3-O-sulfotransferase 3	GAL3ST3	89792	Glycan Sulfate
galactose-3-O-sulfotransferase 4	GAL3ST4	79690	Glycan Sulfate
N-sulfoglucosamine sulfohydrolase (sulfamidase)	SGSH	6448	Glycan Sulfate
sulfatase 1	SULF1	23213	Glycan Sulfate
sulfatase 2	SULF2	55959	Glycan Sulfate
uronyl-2-sulfotransferase	UST	10090	Glycan Sulfate
aminomethyltransferase	AMT	275	Glycine
Betaine-homocysteine methyltransferase	BHMT	635	Glycine
betaine-homocysteine methyltransferase 2	BHMT2	23743	Glycine
dimethylglycine dehydrogenase	DMGDH	29958	Glycine
glycine cleavage system protein H (aminomethyl carrier)	GCSH	2653	Glycine
glycine dehydrogenase (decarboxylating)	GLDC	2731	Glycine
sarcosine dehydrogenase	SARDH	1757	Glycine
ADP-dependent glucokinase	ADPGK	83440	Glycolysis
aldolase A, fructose-bisphosphate	ALDOA	226	Glycolysis
aldolase B, fructose-bisphosphate	ALDOB	229	Glycolysis
aldolase C, fructose-bisphosphate	ALDOC	230	Glycolysis
2,3-bisphosphoglycerate mutase	BPGM	669	Glycolysis
dihydrolipoamide S-acetyltransferase (E2 component of pyruvate dehydrogenase complex)	DLAT	1737	Glycolysis
enolase 1, (alpha)	ENO1	2023	Glycolysis
enolase 2 (gamma, neuronal)	ENO2	2026	Glycolysis
enolase 3 (beta, muscle)	ENO3	2027	Glycolysis
glyceraldehyde-3-phosphate dehydrogenase	GAPDH	2597	Glycolysis
glyceraldehyde-3-phosphate dehydrogenase, spermatogenic	GAPDHS	26330	Glycolysis
glucokinase (hexokinase 4, maturity onset diabetes of the young 2)	GCK	2645	Glycolysis
glucose phosphate isomerase	GPI	2821	Glycolysis
hexokinase 1	HK1	3098	Glycolysis
hexokinase 2	HK2	3099	Glycolysis
hexokinase 3 (white cell)	HK3	3101	Glycolysis
hexokinase domain containing 1	HKDC1	80201	Glycolysis
pyruvate dehydrogenase (lipoamide) alpha 1	PDHA1	5160	Glycolysis
pyruvate dehydrogenase (lipoamide) alpha 2	PDHA2	5161	Glycolysis
pyruvate dehydrogenase (lipoamide) beta	PDHB	5162	Glycolysis
pyruvate dehydrogenase complex, component X	PDHX	8050	Glycolysis
6-phosphofructo-2-kinase/fructose-2,6-biphosphatase 1	PFKFB1	5207	Glycolysis
6-phosphofructo-2-kinase/fructose-2,6-biphosphatase 2	PFKFB2	5208	Glycolysis
6-phosphofructo-2-kinase/fructose-2,6-biphosphatase 3	PFKFB3	5209	Glycolysis
6-phosphofructo-2-kinase/fructose-2,6-biphosphatase 4	PFKFB4	5210	Glycolysis
phosphofructokinase, liver	PFKL	5211	Glycolysis
phosphofructokinase, muscle	PFKM	5213	Glycolysis
phosphofructokinase, platelet	PFKP	5214	Glycolysis
phosphoglycerate mutase 1 (brain)	PGAM1	5223	Glycolysis
phosphoglycerate mutase 2 (muscle)	PGAM2	5224	Glycolysis
phosphoglycerate mutase family member 4	PGAM4	441531	Glycolysis
phosphoglycerate mutase family member 5	PGAM5	192111	Glycolysis
phosphoglycerate kinase 1	PGK1	5230	Glycolysis
phosphoglycerate kinase 2	PGK2	5232	Glycolysis
phosphoglucomutase 1	PGM1	5236	Glycolysis
phosphoglucomutase 2	PGM2	55276	Glycolysis
Phosphoglucomutase 2-like 1	PGM2L1	283209	Glycolysis
phosphoglucomutase 5	PGM5	5239	Glycolysis
pyruvate kinase, liver and RBC	PKLR	5313	Glycolysis
pyruvate kinase, muscle	PKM2	5315	Glycolysis
triosephosphate isomerase 1	TPI1	7167	Glycolysis
glyoxalase I	GLO1	2739	Glyoxylate
glyoxalase domain containing 4	GLOD4	51031	Glyoxylate
glyoxalase domain containing 5	GLOD5	392465	Glyoxylate
hydroxyacid oxidase (glycolate oxidase) 1	HAO1	54363	Glyoxylate
hydroxyacid oxidase 2 (long chain)	HAO2	51179	Glyoxylate
exostoses (multiple) 1	EXT1	2131	Heparin Sulfate
exostoses (multiple) 2	EXT2	2132	Heparin Sulfate
exostoses (multiple) 3	EXT3	2133	Heparin Sulfate
exostoses (multiple)-like 1	EXTL1	2134	Heparin Sulfate
exostoses (multiple)-like 2	EXTL2	2135	Heparin Sulfate
exostoses (multiple)-like 3	EXTL3	2137	Heparin Sulfate
glucuronic acid epimerase	GLCE	26035	Heparin Sulfate
heparan-alpha-glucosaminide N-acetyltransferase	HGSNAT	138050	Heparin Sulfate
heparanase	HPSE	10855	Heparin Sulfate
heparanase 2	HPSE2	60495	Heparin Sulfate
heparan sulfate 2-O-sulfotransferase 1	HS2ST1	9653	Heparin Sulfate
heparan sulfate (glucosamine) 3-O-sulfotransferase 1	HS3ST1	9957	Heparin Sulfate
heparan sulfate (glucosamine) 3-O-sulfotransferase 2	HS3ST2	9956	Heparin Sulfate
heparan sulfate (glucosamine) 3-O-sulfotransferase 3A1	HS3ST3A1	9955	Heparin Sulfate
Heparan sulfate (glucosamine) 3-O-sulfotransferase 3B1	HS3ST3B1	9953	Heparin Sulfate
heparan sulfate (glucosamine) 3-O-sulfotransferase 4	HS3ST4	9951	Heparin Sulfate
heparan sulfate (glucosamine) 3-O-sulfotransferase 5	HS3ST5	222537	Heparin Sulfate
heparan sulfate (glucosamine) 3-O-sulfotransferase 6	HS3ST6	64711	Heparin Sulfate
Heparan sulfate 6-O-sulfotransferase 1	HS6ST1	9394	Heparin Sulfate
heparan sulfate 6-O-sulfotransferase 2	HS6ST2	90161	Heparin Sulfate
heparan sulfate 6-O-sulfotransferase 3	HS6ST3	266722	Heparin Sulfate
N-deacetylase/N-sulfotransferase (heparan glucosaminyl) 1	NDST1	3340	Heparin Sulfate
N-deacetylase/N-sulfotransferase (heparan glucosaminyl) 2	NDST2	8509	Heparin Sulfate
N-deacetylase/N-sulfotransferase (heparan glucosaminyl) 3	NDST3	9348	Heparin Sulfate
N-deacetylase/N-sulfotransferase (heparan glucosaminyl) 4	NDST4	64579	Heparin Sulfate
amidohydrolase domain containing 1	AMDHD1	144193	Histidine
amidohydrolase domain containing 2	AMDHD2	51005	Histidine
formiminotransferase cyclodeaminase	FTCD	10841	Histidine
histidine ammonia-lyase	HAL	3034	Histidine
Histidine decarboxylase	HDC	3067	Histidine
histamine N-methyltransferase	HNMT	3176	Histidine
Urocanase domain containing 1	UROC1	131669	Histidine
arylalkylamine N-acetyltransferase	AANAT	15	Hormone
angiotensin I converting enzyme (peptidyl-dipeptidase A) 1	ACE	1636	Hormone
angiotensin I converting enzyme (peptidyl-dipeptidase A) 2	ACE2	59272	Hormone
arachidonate 12-lipoxygenase	ALOX12	239	Hormone
arachidonate 12-lipoxygenase, 12R type	ALOX12B	242	Hormone
arachidonate 15-lipoxygenase	ALOX15	246	Hormone
arachidonate 15-lipoxygenase, type B	ALOX15B	247	Hormone
arachidonate 5-lipoxygenase	ALOX5	240	Hormone
arachidonate 5-lipoxygenase-activating protein	ALOX5AP	241	Hormone
arachidonate lipoxygenase 3	ALOXE3	59344	Hormone
amine oxidase (flavin containing) domain 1	AOF1	221656	Hormone
amine oxidase (flavin containing) domain 2	AOF2	23028	Hormone
acetylserotonin O-methyltransferase	ASMT	438	Hormone
acetylserotonin O-methyltransferase-like	ASMTL	8623	Hormone
cytochrome P450, family 20, subfamily A, polypeptide 1	CYP20A1	57404	Hormone
deiodinase, iodothyronine, type I	DIO1	1733	Hormone
deiodinase, iodothyronine, type II	DIO2	1734	Hormone
deiodinase, iodothyronine, type III	DIO3	1735	Hormone
hydroxyprostaglandin dehydrogenase 15-(NAD)	HPGD	3248	Hormone
iodotyrosine deiodinase	IYD	389434	Hormone
leucyl/cystinyl aminopeptidase	LNPEP	4012	Hormone
leukotriene A4 hydrolase	LTA4H	4048	Hormone
leukotriene C4 synthase	LTC4S	4056	Hormone
membrane metallo-endopeptidase	MME	4311	Hormone
membrane metallo-endopeptidase-like 1	MMEL1	79258	Hormone
prostaglandin D2 synthase, hematopoietic	PGDS	27306	Hormone
prostaglandin D2 synthase 21kDa (brain)	PTGDS	5730	Hormone
prostaglandin E synthase	PTGES	9536	Hormone
prostaglandin E synthase 2	PTGES2	80142	Hormone
prostaglandin E synthase 3 (cytosolic)	PTGES3	10728	Hormone
prostaglandin I2 (prostacyclin) synthase	PTGIS	5740	Hormone
prostaglandin reductase 1	PTGR1	22949	Hormone
prostaglandin reductase 2	PTGR2	145482	Hormone
prostaglandin-endoperoxide synthase 1 (prostaglandin G/H synthase and cyclooxygenase)	PTGS1	5742	Hormone
prostaglandin-endoperoxide synthase 2 (prostaglandin G/H synthase and cyclooxygenase)	PTGS2	5743	Hormone
thromboxane A synthase 1 (platelet, cytochrome P450, family 5, subfamily A)	TBXAS1	6916	Hormone
thyroid peroxidase	TPO	7173	Hormone
CDP-diacylglycerol--inositol 3-phosphatidyltransferase (phosphatidylinositol synthase)	CDIPT	10423	Inositol Phosphate
FIG4 homolog (S. cerevisiae)	FIG4	9896	Inositol Phosphate
inositol(myo)-1(or 4)-monophosphatase 1	IMPA1	3612	Inositol Phosphate
inositol(myo)-1(or 4)-monophosphatase 2	IMPA2	3613	Inositol Phosphate
inositol monophosphatase domain containing 1	IMPAD1	54928	Inositol Phosphate
inositol polyphosphate-1-phosphatase	INPP1	3628	Inositol Phosphate
inositol polyphosphate-4-phosphatase, type I, 107kDa	INPP4A	3631	Inositol Phosphate
inositol polyphosphate-4-phosphatase, type II, 105kDa	INPP4B	8821	Inositol Phosphate
inositol polyphosphate-5-phosphatase, 40kDa	INPP5A	3632	Inositol Phosphate
inositol polyphosphate-5-phosphatase, 75kDa	INPP5B	3633	Inositol Phosphate
inositol polyphosphate-5-phosphatase, 145kDa	INPP5D	3635	Inositol Phosphate
inositol polyphosphate-5-phosphatase, 72 kDa	INPP5E	56623	Inositol Phosphate
inositol polyphosphate-5-phosphatase F	INPP5F	22876	Inositol Phosphate
inositol polyphosphate-5-phosphatase J	INPP5J	27124	Inositol Phosphate
inositol polyphosphate-5-phosphatase K	INPP5K	51763	Inositol Phosphate
inositol polyphosphate phosphatase-like 1	INPPL1	3636	Inositol Phosphate
inositol hexaphosphate kinase 1	IP6K1	9807	Inositol Phosphate
inositol hexaphosphate kinase 2	IP6K2	51447	Inositol Phosphate
inositol hexaphosphate kinase 3	IP6K3	117283	Inositol Phosphate
inositol polyphosphate multikinase	IPMK	253430	Inositol Phosphate
inositol 1,3,4,5,6-pentakisphosphate 2-kinase	IPPK	64768	Inositol Phosphate
myo-inositol 1-phosphate synthase A1	ISYNA1	51477	Inositol Phosphate
inositol 1,3,4-triphosphate 5/6 kinase	ITPK1	3705	Inositol Phosphate
inositol 1,4,5-trisphosphate 3-kinase A	ITPKA	3706	Inositol Phosphate
inositol 1,4,5-trisphosphate 3-kinase B	ITPKB	3707	Inositol Phosphate
inositol 1,4,5-trisphosphate 3-kinase C	ITPKC	80271	Inositol Phosphate
multiple inositol polyphosphate histidine phosphatase, 1	MINPP1	9562	Inositol Phosphate
myo-inositol oxygenase	MIOX	55586	Inositol Phosphate
GPI deacylase	PGAP1	80055	Inositol Phosphate
phosphatidylinositol 4-kinase type 2 alpha	PI4K2A	55361	Inositol Phosphate
Phosphatidylinositol 4-kinase type 2 beta	PI4K2B	55300	Inositol Phosphate
phosphatidylinositol 4-kinase, catalytic, alpha	PI4KA	5297	Inositol Phosphate
phosphatidylinositol 4-kinase, catalytic, beta	PI4KB	5298	Inositol Phosphate
phosphoinositide-3-kinase, class 2, alpha polypeptide	PIK3C2A	5286	Inositol Phosphate
phosphoinositide-3-kinase, class 2, beta polypeptide	PIK3C2B	5287	Inositol Phosphate
phosphoinositide-3-kinase, class 2, gamma polypeptide	PIK3C2G	5288	Inositol Phosphate
phosphoinositide-3-kinase, class 3	PIK3C3	5289	Inositol Phosphate
phosphoinositide-3-kinase, catalytic, alpha polypeptide	PIK3CA	5290	Inositol Phosphate
phosphoinositide-3-kinase, catalytic, beta polypeptide	PIK3CB	5291	Inositol Phosphate
phosphoinositide-3-kinase, catalytic, delta polypeptide	PIK3CD	5293	Inositol Phosphate
phosphoinositide-3-kinase, catalytic, gamma polypeptide	PIK3CG	5294	Inositol Phosphate
phosphoinositide-3-kinase, regulatory subunit 1 (p85 alpha)	PIK3R1	5295	Inositol Phosphate
phosphoinositide-3-kinase, regulatory subunit 2 (p85 beta)	PIK3R2	5296	Inositol Phosphate
phosphoinositide-3-kinase, regulatory subunit 3 (p55, gamma)	PIK3R3	8503	Inositol Phosphate
phosphoinositide-3-kinase, regulatory subunit 4, p150	PIK3R4	30849	Inositol Phosphate
phosphoinositide-3-kinase, regulatory subunit 5, p101	PIK3R5	23533	Inositol Phosphate
phosphoinositide-3-kinase, regulatory subunit 6	PIK3R6	146850	Inositol Phosphate
phosphatidylinositol-5-phosphate 4-kinase, type II, alpha	PIP4K2A	5305	Inositol Phosphate
phosphatidylinositol-5-phosphate 4-kinase, type II, beta	PIP4K2B	8396	Inositol Phosphate
phosphatidylinositol-5-phosphate 4-kinase, type II, gamma	PIP4K2C	79837	Inositol Phosphate
phosphatidylinositol-4-phosphate 5-kinase, type I, alpha	PIP5K1A	8394	Inositol Phosphate
phosphatidylinositol-4-phosphate 5-kinase, type I, beta	PIP5K1B	8395	Inositol Phosphate
phosphatidylinositol-4-phosphate 5-kinase, type I, gamma	PIP5K1C	23396	Inositol Phosphate
phosphatidylinositol-3-phosphate/phosphatidylinositol 5-kinase, type III	PIP5K3	200576	Inositol Phosphate
phosphatidylinositol-4-phosphate 5-kinase-like 1	PIP5KL1	138429	Inositol Phosphate
phosphatase and tensin homolog	PTEN	5728	Inositol Phosphate
synaptojanin 1	SYNJ1	8867	Inositol Phosphate
synaptojanin 2	SYNJ2	8871	Inositol Phosphate
ATPase, class VI, type 11A	ATP11A	23250	Ion Transport
ATPase, class VI, type 11B	ATP11B	23200	Ion Transport
ATPase, class VI, type 11C	ATP11C	286410	Ion Transport
ATPase, H+/K+ transporting, nongastric, alpha polypeptide	ATP12A	479	Ion Transport
ATPase, Na+/K+ transporting, alpha 1 polypeptide	ATP1A1	476	Ion Transport
ATPase, Na+/K+ transporting, alpha 2 polypeptide	ATP1A2	477	Ion Transport
ATPase, Na+/K+ transporting, alpha 3 polypeptide	ATP1A3	478	Ion Transport
ATPase, Na+/K+ transporting, alpha 4 polypeptide	ATP1A4	480	Ion Transport
ATPase, Na+/K+ transporting, beta 1 polypeptide	ATP1B1	481	Ion Transport
ATPase, Na+/K+ transporting, beta 2 polypeptide	ATP1B2	482	Ion Transport
ATPase, Na+/K+ transporting, beta 3 polypeptide	ATP1B3	483	Ion Transport
ATPase, (Na+)/K+ transporting, beta 4 polypeptide	ATP1B4	23439	Ion Transport
ATPase, Ca++ transporting, cardiac muscle, fast twitch 1	ATP2A1	487	Ion Transport
ATPase, Ca++ transporting, cardiac muscle, slow twitch 2	ATP2A2	488	Ion Transport
ATPase, Ca++ transporting, ubiquitous	ATP2A3	489	Ion Transport
ATPase, Ca++ transporting, plasma membrane 1	ATP2B1	490	Ion Transport
ATPase, Ca++ transporting, plasma membrane 2	ATP2B2	491	Ion Transport
ATPase, Ca++ transporting, plasma membrane 3	ATP2B3	492	Ion Transport
ATPase, Ca++ transporting, plasma membrane 4	ATP2B4	493	Ion Transport
ATPase, Ca++-sequestering	ATP2C1	27032	Ion Transport
ATPase, Ca++ transporting, type 2C, member 2	ATP2C2	9914	Ion Transport
ATPase, Mg++ transporting	ATP3	494	Ion Transport
ATPase, H+/K+ exchanging, gastric, alpha polypeptide	ATP4A	495	Ion Transport
ATPase, H+/K+ exchanging, beta polypeptide	ATP4B	496	Ion Transport
ATPase, Cu++ transporting, alpha polypeptide	ATP7A	538	Ion Transport
ATPase, Cu++ transporting, beta polypeptide	ATP7B	540	Ion Transport
Bestrophin 1	BEST1	7439	Ion Transport
Bestrophin 2	BEST2	54831	Ion Transport
Bestrophin 3	BEST3	144453	Ion Transport
Bestrophin 4	BEST4	266675	Ion Transport
Bartter syndrome, infantile, with sensorineural deafness (Barttin)	BSND	7809	Ion Transport
Chromosome 14 open reading frame 68	C14orf68	283600	Ion Transport
Chromosome 20 open reading frame 59	C20orf59	63910	Ion Transport
Chromosome 6 open reading frame 192	C6orf192	116843	Ion Transport
calcium channel, voltage-dependent, P/Q type, alpha 1A subunit	CACNA1A	773	Ion Transport
calcium channel, voltage-dependent, N type, alpha 1B subunit	CACNA1B	774	Ion Transport
calcium channel, voltage-dependent, L type, alpha 1C subunit	CACNA1C	775	Ion Transport
calcium channel, voltage-dependent, L type, alpha 1D subunit	CACNA1D	776	Ion Transport
calcium channel, voltage-dependent, R type, alpha 1E subunit	CACNA1E	777	Ion Transport
calcium channel, voltage-dependent, alpha 1F subunit	CACNA1F	778	Ion Transport
calcium channel, voltage-dependent, T type, alpha 1G subunit	CACNA1G	8913	Ion Transport
calcium channel, voltage-dependent, T type, alpha 1H subunit	CACNA1H	8912	Ion Transport
calcium channel, voltage-dependent, T type, alpha 1I subunit	CACNA1I	8911	Ion Transport
calcium channel, voltage-dependent, L type, alpha 1S subunit	CACNA1S	779	Ion Transport
calcium channel, voltage-dependent, alpha2/delta subunit 1	CACNA2D1	781	Ion Transport
calcium channel, voltage-dependent, alpha 2/delta subunit 2	CACNA2D2	9254	Ion Transport
calcium channel, voltage-dependent, alpha2/delta subunit 3	CACNA2D3	55799	Ion Transport
calcium channel, voltage-dependent, alpha 2/delta subunit 4	CACNA2D4	93589	Ion Transport
calcium channel, voltage-dependent, beta 1 subunit	CACNB1	782	Ion Transport
calcium channel, voltage-dependent, beta 2 subunit	CACNB2	783	Ion Transport
calcium channel, voltage-dependent, beta 3 subunit	CACNB3	784	Ion Transport
calcium channel, voltage-dependent, beta 4 subunit	CACNB4	785	Ion Transport
calcium channel, voltage-dependent, gamma subunit 1	CACNG1	786	Ion Transport
calcium channel, voltage-dependent, gamma subunit 2	CACNG2	10369	Ion Transport
calcium channel, voltage-dependent, gamma subunit 3	CACNG3	10368	Ion Transport
calcium channel, voltage-dependent, gamma subunit 4	CACNG4	27092	Ion Transport
calcium channel, voltage-dependent, gamma subunit 5	CACNG5	27091	Ion Transport
calcium channel, voltage-dependent, gamma subunit 6	CACNG6	59285	Ion Transport
calcium channel, voltage-dependent, gamma subunit 7	CACNG7	59284	Ion Transport
calcium channel, voltage-dependent, gamma subunit 8	CACNG8	59283	Ion Transport
cation channel, sperm associated 1	CATSPER1	117144	Ion Transport
cation channel, sperm associated 2	CATSPER2	117155	Ion Transport
cation channel, sperm associated 3	CATSPER3	347732	Ion Transport
cation channel, sperm-associated, beta	CATSPERB	79820	Ion Transport
Cystic fibrosis transmembrane conductance regulator (ATP-binding cassette sub-family C, member 7)	CFTR	1080	Ion Transport
Cholinergic receptor, nicotinic, alpha 1 (muscle)	CHRNA1	1134	Ion Transport
Cholinergic receptor, nicotinic, alpha 10	CHRNA10	57053	Ion Transport
Cholinergic receptor, nicotinic, alpha 2 (neuronal)	CHRNA2	1135	Ion Transport
Cholinergic receptor, nicotinic, alpha 3	CHRNA3	1136	Ion Transport
Cholinergic receptor, nicotinic, alpha 4	CHRNA4	1137	Ion Transport
Cholinergic receptor, nicotinic, alpha 5	CHRNA5	1138	Ion Transport
Cholinergic receptor, nicotinic, alpha 6	CHRNA6	8973	Ion Transport
Cholinergic receptor, nicotinic, alpha 7	CHRNA7	1139	Ion Transport
Cholinergic receptor, nicotinic, alpha 9	CHRNA9	55584	Ion Transport
Cholinergic receptor, nicotinic, beta 1 (muscle)	CHRNB1	1140	Ion Transport
Cholinergic receptor, nicotinic, beta 2 (neuronal)	CHRNB2	1141	Ion Transport
Cholinergic receptor, nicotinic, beta 3	CHRNB3	1142	Ion Transport
Cholinergic receptor, nicotinic, beta 4	CHRNB4	1143	Ion Transport
Cholinergic receptor, nicotinic, delta	CHRND	1144	Ion Transport
Cholinergic receptor, nicotinic, epsilon	CHRNE	1145	Ion Transport
Cholinergic receptor, nicotinic, gamma	CHRNG	1146	Ion Transport
chloride channel calcium activated 1	CLCA1	1179	Ion Transport
chloride channel calcium activated 2	CLCA2	9635	Ion Transport
chloride channel calcium activated 3	CLCA3	9629	Ion Transport
chloride channel calcium activated 4	CLCA4	22802	Ion Transport
chloride channel CLIC-like 1	CLCC1	23155	Ion Transport
chloride channel 1	CLCN1	1180	Ion Transport
chloride channel 2	CLCN2	1181	Ion Transport
chloride channel 3	CLCN3	1182	Ion Transport
chloride channel 4-2	CLCN4	1183	Ion Transport
chloride channel 5	CLCN5	1184	Ion Transport
chloride channel 6	CLCN6	1185	Ion Transport
chloride channel 7	CLCN7	1186	Ion Transport
Chloride channel Ka	CLCNKA	1187	Ion Transport
chloride channel Kb	CLCNKB	1188	Ion Transport
chloride intracellular channel 1	CLIC1	1192	Ion Transport
chloride intracellular channel 2	CLIC2	1193	Ion Transport
chloride intracellular channel 3	CLIC3	9022	Ion Transport
chloride intracellular channel 4 (mitochondrial)	CLIC4	25932	Ion Transport
chloride intracellular channel 5	CLIC5	53405	Ion Transport
chloride intracellular channel 6	CLIC6	54102	Ion Transport
cyclic nucleotide gated channel alpha 1	CNGA1	1259	Ion Transport
Cyclic nucleotide gated channel alpha 2	CNGA2	1260	Ion Transport
cyclic nucleotide gated channel alpha 3	CNGA3	1261	Ion Transport
cyclic nucleotide gated channel alpha 4	CNGA4	1262	Ion Transport
cyclic nucleotide gated channel beta 1	CNGB1	1258	Ion Transport
cyclic nucleotide gated channel beta 3	CNGB3	54714	Ion Transport
Gamma-aminobutyric acid (GABA) A receptor, alpha 1	GABRA1	2554	Ion Transport
Gamma-aminobutyric acid (GABA) A receptor, alpha 2	GABRA2	2555	Ion Transport
Gamma-aminobutyric acid (GABA) A receptor, alpha 3	GABRA3	2556	Ion Transport
Gamma-aminobutyric acid (GABA) A receptor, alpha 4	GABRA4	2557	Ion Transport
Gamma-aminobutyric acid (GABA) A receptor, alpha 5	GABRA5	2558	Ion Transport
Gamma-aminobutyric acid (GABA) A receptor, alpha 6	GABRA6	2559	Ion Transport
Gamma-aminobutyric acid (GABA) A receptor, beta 1	GABRB1	2560	Ion Transport
Gamma-aminobutyric acid (GABA) A receptor, beta 2	GABRB2	2561	Ion Transport
Gamma-aminobutyric acid (GABA) A receptor, beta 3	GABRB3	2562	Ion Transport
Gamma-aminobutyric acid (GABA) A receptor, delta	GABRD	2563	Ion Transport
Gamma-aminobutyric acid (GABA) A receptor, epsilon	GABRE	2564	Ion Transport
Gamma-aminobutyric acid (GABA) A receptor, gamma 1	GABRG1	2565	Ion Transport
Gamma-aminobutyric acid (GABA) A receptor, gamma 2	GABRG2	2566	Ion Transport
Gamma-aminobutyric acid (GABA) A receptor, gamma 3	GABRG3	2567	Ion Transport
Gamma-aminobutyric acid (GABA) A receptor, pi	GABRP	2568	Ion Transport
Gamma-aminobutyric acid (GABA) receptor, theta	GABRQ	55879	Ion Transport
Gamma-aminobutyric acid (GABA) receptor, rho 1	GABRR1	2569	Ion Transport
Gamma-aminobutyric acid (GABA) receptor, rho 2	GABRR2	2570	Ion Transport
Gamma-aminobutyric acid (GABA) receptor, rho 3	GABRR3	200959	Ion Transport
Glycine receptor, alpha 1 (startle disease/hyperekplexia)	GLRA1	2741	Ion Transport
Glycine receptor, alpha 2	GLRA2	2742	Ion Transport
Glycine receptor, alpha 3	GLRA3	8001	Ion Transport
Glycine receptor, alpha 4	GLRA4	441509	Ion Transport
Glycine receptor, beta	GLRB	2743	Ion Transport
Glutamate receptor, ionotropic, AMPA 1	GRIA1	2890	Ion Transport
Glutamate receptor, ionotropic, AMPA 2	GRIA2	2891	Ion Transport
Glutamate receptor, ionotrophic, AMPA 3	GRIA3	2892	Ion Transport
Glutamate receptor, ionotrophic, AMPA 4	GRIA4	2893	Ion Transport
Glutamate receptor, ionotropic, delta 1	GRID1	2894	Ion Transport
Glutamate receptor, ionotropic, delta 2	GRID2	2895	Ion Transport
Glutamate receptor, ionotropic, kainate 1	GRIK1	2897	Ion Transport
Glutamate receptor, ionotropic, kainate 2	GRIK2	2898	Ion Transport
Glutamate receptor, ionotropic, kainate 3	GRIK3	2899	Ion Transport
Glutamate receptor, ionotropic, kainate 4	GRIK4	2900	Ion Transport
Glutamate receptor, ionotropic, kainate 5	GRIK5	2901	Ion Transport
Glutamate receptor, ionotropic, N-methyl D-aspartate 1	GRIN1	2902	Ion Transport
Glutamate receptor, ionotropic, N-methyl D-aspartate 2A	GRIN2A	2903	Ion Transport
Glutamate receptor, ionotropic, N-methyl D-aspartate 2B	GRIN2B	2904	Ion Transport
Glutamate receptor, ionotropic, N-methyl D-aspartate 2C	GRIN2C	2905	Ion Transport
Glutamate receptor, ionotropic, N-methyl D-aspartate 2D	GRIN2D	2906	Ion Transport
Glutamate receptor, ionotropic, N-methyl-D-aspartate 3A	GRIN3A	116443	Ion Transport
Glutamate receptor, ionotropic, N-methyl-D-aspartate 3B	GRIN3B	116444	Ion Transport
hyperpolarization activated cyclic nucleotide-gated potassium channel 1	HCN1	348980	Ion Transport
hyperpolarization activated cyclic nucleotide-gated potassium channel 2	HCN2	610	Ion Transport
hyperpolarization activated cyclic nucleotide-gated potassium channel 3	HCN3	57657	Ion Transport
hyperpolarization activated cyclic nucleotide-gated potassium channel 4	HCN4	10021	Ion Transport
5-hydroxytryptamine (serotonin) receptor 3A	HTR3A	3359	Ion Transport
5-hydroxytryptamine (serotonin) receptor 3B	HTR3B	9177	Ion Transport
5-hydroxytryptamine (serotonin) receptor 3, family member C	HTR3C	170572	Ion Transport
5-hydroxytryptamine (serotonin) receptor 3 family member D	HTR3D	200909	Ion Transport
5-hydroxytryptamine (serotonin) receptor 3, family member E	HTR3E	285242	Ion Transport
Inositol 1,4,5-triphosphate receptor, type 1	ITPR1	3708	Ion Transport
inositol 1,4,5-triphosphate receptor, type 2	ITPR2	3709	Ion Transport
inositol 1,4,5-triphosphate receptor, type 3	ITPR3	3710	Ion Transport
potassium voltage-gated channel, shaker-related subfamily, member 1	KCNA1	3736	Ion Transport
potassium voltage-gated channel, shaker-related subfamily, member 10	KCNA10	3744	Ion Transport
potassium voltage-gated channel, shaker-related subfamily, member 2	KCNA2	3737	Ion Transport
potassium voltage-gated channel, shaker-related subfamily, member 3	KCNA3	3738	Ion Transport
potassium voltage-gated channel, shaker-related subfamily, member 4	KCNA4	3739	Ion Transport
potassium voltage-gated channel, shaker-related subfamily, member 5	KCNA5	3741	Ion Transport
potassium voltage-gated channel, shaker-related, subfamily, member 6	KCNA6	3742	Ion Transport
potassium voltage-gated channel, shaker-related subfamily, member 7	KCNA7	3743	Ion Transport
potassium voltage-gated channel, shaker-related subfamily, beta member 1	KCNAB1	7881	Ion Transport
potassium voltage-gated channel, shaker-related subfamily, beta member 2	KCNAB2	8514	Ion Transport
potassium voltage-gated channel, shaker-related subfamily, beta member 3	KCNAB3	9196	Ion Transport
potassium voltage gated channel, Shab-related subfamily, member 1	KCNB1	3745	Ion Transport
potassium voltage gated channel, Shab-related subfamily, member 2	KCNB2	9312	Ion Transport
potassium voltage gated channel, Shaw-related subfamily, member 1	KCNC1	3746	Ion Transport
potassium voltage gated channel, Shaw-related subfamily, member 2	KCNC2	3747	Ion Transport
potassium voltage gated channel, Shaw-related subfamily, member 3	KCNC3	3748	Ion Transport
potassium voltage gated channel, Shaw-related subfamily, member 4	KCNC4	3749	Ion Transport
potassium voltage-gated channel, Shal-related family, member 1	KCND1	3750	Ion Transport
potassium voltage-gated channel, Shal-related family, member 2	KCND2	3751	Ion Transport
potassium voltage-gated channel, Shal-related family, member 3	KCND3	3752	Ion Transport
potassium voltage-gated channel, Isk-related subfamily, member 1	KCNE1	3753	Ion Transport
potassium voltage-gated channel, Isk-related family, member 1-like	KCNE1L	23630	Ion Transport
potassium voltage-gated channel, Isk-related subfamily, gene 2	KCNE2	9992	Ion Transport
potassium voltage-gated channel, Isk-related subfamily, gene 3	KCNE3	10008	Ion Transport
potassium voltage-gated channel, Isk-related subfamily, gene 4	KCNE4	23704	Ion Transport
potassium voltage-gated channel, subfamily F, member 1	KCNF1	3754	Ion Transport
potassium voltage-gated channel, subfamily G, member 1	KCNG1	3755	Ion Transport
potassium voltage-gated channel, subfamily G, member 2	KCNG2	26251	Ion Transport
potassium voltage-gated channel, subfamily G, member 3	KCNG3	170850	Ion Transport
potassium voltage-gated channel, subfamily G, member 4	KCNG4	93107	Ion Transport
potassium voltage-gated channel, subfamily H (eag-related), member 1	KCNH1	3756	Ion Transport
potassium voltage-gated channel, subfamily H (eag-related), member 2	KCNH2	3757	Ion Transport
potassium voltage-gated channel, subfamily H (eag-related), member 3	KCNH3	23416	Ion Transport
potassium voltage-gated channel, subfamily H (eag-related), member 4	KCNH4	23415	Ion Transport
potassium voltage-gated channel, subfamily H (eag-related), member 5	KCNH5	27133	Ion Transport
potassium voltage-gated channel, subfamily H (eag-related), member 6	KCNH6	81033	Ion Transport
potassium voltage-gated channel, subfamily H (eag-related), member 7	KCNH7	90134	Ion Transport
potassium voltage-gated channel, subfamily H (eag-related), member 8	KCNH8	131096	Ion Transport
potassium inwardly-rectifying channel, subfamily J, member 1	KCNJ1	3758	Ion Transport
potassium inwardly-rectifying channel, subfamily J, member 10	KCNJ10	3766	Ion Transport
potassium inwardly rectifying channel, subfamily J, member 11	KCNJ11	3767	Ion Transport
potassium inwardly-rectifying channel, subfamily J, member 12	KCNJ12	3768	Ion Transport
potassium inwardly-rectifying channel, subfamily J, member 13	KCNJ13	3769	Ion Transport
potassium inwardly-rectifying channel, subfamily J, member 14	KCNJ14	3770	Ion Transport
potassium inwardly-rectifying channel, subfamily J, member 15	KCNJ15	3772	Ion Transport
potassium inwardly-rectifying channel, subfamily J, member 16	KCNJ16	3773	Ion Transport
potassium inwardly-rectifying channel, subfamily J, member 2	KCNJ2	3759	Ion Transport
potassium inwardly-rectifying channel, subfamily J, member 3	KCNJ3	3760	Ion Transport
potassium inwardly-rectifying channel, subfamily J, member 4	KCNJ4	3761	Ion Transport
potassium inwardly-rectifying channel, subfamily J, member 5	KCNJ5	3762	Ion Transport
potassium inwardly-rectifying channel, subfamily J, member 6	KCNJ6	3763	Ion Transport
potassium inwardly-rectifying channel, subfamily J, member 8	KCNJ8	3764	Ion Transport
potassium inwardly-rectifying channel, subfamily J, member 9	KCNJ9	3765	Ion Transport
potassium channel, subfamily K, member 1	KCNK1	3775	Ion Transport
potassium channel, subfamily K, member 10	KCNK10	54207	Ion Transport
potassium channel, subfamily K, member 12	KCNK12	56660	Ion Transport
potassium channel, subfamily K, member 13	KCNK13	56659	Ion Transport
potassium channel, subfamily K, member 15	KCNK15	60598	Ion Transport
potassium channel, subfamily K, member 16	KCNK16	83795	Ion Transport
potassium channel, subfamily K, member 17	KCNK17	89822	Ion Transport
Potassium channel, subfamily K, member 18	KCNK18	338567	Ion Transport
potassium channel, subfamily K, member 2	KCNK2	3776	Ion Transport
potassium channel, subfamily K, member 3	KCNK3	3777	Ion Transport
potassium channel, subfamily K, member 4	KCNK4	50801	Ion Transport
potassium channel, subfamily K, member 5	KCNK5	8645	Ion Transport
potassium inwardly-rectifying channel, subfamily K, member 6	KCNK6	9424	Ion Transport
potassium channel, subfamily K, member 7	KCNK7	10089	Ion Transport
potassium channel, subfamily K, member 9	KCNK9	51305	Ion Transport
potassium large conductance calcium-activated channel, subfamily M, alpha member 1	KCNMA1	3778	Ion Transport
potassium large conductance calcium-activated channel, subfamily M, beta member 1	KCNMB1	3779	Ion Transport
potassium large conductance calcium-activated channel, subfamily M, beta member 2	KCNMB2	10242	Ion Transport
potassium large conductance calcium-activated channel, subfamily M beta member 3	KCNMB3	27094	Ion Transport
potassium large conductance calcium-activated channel, subfamily M, beta member 4	KCNMB4	27345	Ion Transport
potassium intermediate/small conductance calcium-activated channel, subfamily N, member 1	KCNN1	3780	Ion Transport
potassium intermediate/small conductance calcium-activated channel, subfamily N, member 2	KCNN2	3781	Ion Transport
potassium intermediate/small conductance calcium-activated channel, subfamily N, member 3	KCNN3	3782	Ion Transport
potassium intermediate/small conductance calcium-activated channel, subfamily N, member 4	KCNN4	3783	Ion Transport
potassium voltage-gated channel, subfamily Q, member 1	KCNQ1	3784	Ion Transport
potassium voltage-gated channel, subfamily Q, member 2	KCNQ2	3785	Ion Transport
potassium voltage-gated channel, subfamily Q, member 3	KCNQ3	3786	Ion Transport
potassium voltage-gated channel, subfamily Q, member 4	KCNQ4	9132	Ion Transport
potassium voltage-gated channel, subfamily Q, member 5	KCNQ5	56479	Ion Transport
K+ voltage-gated channel, subfamily S, 1	KCNS1	3787	Ion Transport
K+ voltage-gated channel, subfamily S, 2	KCNS2	3788	Ion Transport
potassium voltage-gated channel, delayed-rectifier, subfamily S, member 3	KCNS3	3790	Ion Transport
potassium channel, subfamily T, member 1	KCNT1	57582	Ion Transport
potassium channel, subfamily T, member 2	KCNT2	343450	Ion Transport
potassium channel, subfamily U, member 1	KCNU1	157855	Ion Transport
potassium channel, subfamily V, member 1	KCNV1	27012	Ion Transport
potassium channel, subfamily V, member 2	KCNV2	169522	Ion Transport
potassium channel tetramerisation domain containing 1	KCTD1	284252	Ion Transport
potassium channel tetramerisation domain containing 10	KCTD10	83892	Ion Transport
potassium channel tetramerisation domain containing 11	KCTD11	147040	Ion Transport
potassium channel tetramerisation domain containing 12	KCTD12	115207	Ion Transport
potassium channel tetramerisation domain containing 13	KCTD13	253980	Ion Transport
potassium channel tetramerisation domain containing 14	KCTD14	65987	Ion Transport
potassium channel tetramerisation domain containing 15	KCTD15	79047	Ion Transport
potassium channel tetramerisation domain containing 16	KCTD16	57528	Ion Transport
potassium channel tetramerisation domain containing 17	KCTD17	79734	Ion Transport
potassium channel tetramerisation domain containing 18	KCTD18	130535	Ion Transport
potassium channel tetramerisation domain containing 19	KCTD19	146212	Ion Transport
potassium channel tetramerisation domain containing 2	KCTD2	23510	Ion Transport
potassium channel tetramerisation domain containing 20	KCTD20	222658	Ion Transport
potassium channel tetramerisation domain containing 21	KCTD21	283219	Ion Transport
potassium channel tetramerisation domain containing 3	KCTD3	51133	Ion Transport
potassium channel tetramerisation domain containing 4	KCTD4	386618	Ion Transport
potassium channel tetramerisation domain containing 5	KCTD5	54442	Ion Transport
potassium channel tetramerisation domain containing 6	KCTD6	200845	Ion Transport
potassium channel tetramerisation domain containing 7	KCTD7	154881	Ion Transport
potassium channel tetramerisation domain containing 8	KCTD8	386617	Ion Transport
potassium channel tetramerisation domain containing 9	KCTD9	54793	Ion Transport
purinergic receptor P2X, ligand-gated ion channel, 1	P2RX1	5023	Ion Transport
purinergic receptor P2X, ligand-gated ion channel, 2	P2RX2	22953	Ion Transport
purinergic receptor P2X, ligand-gated ion channel, 3	P2RX3	5024	Ion Transport
purinergic receptor P2X, ligand-gated ion channel, 4	P2RX4	5025	Ion Transport
purinergic receptor P2X, ligand-gated ion channel, 5	P2RX5	5026	Ion Transport
purinergic receptor P2X, ligand-gated ion channel, 6	P2RX6	9127	Ion Transport
purinergic receptor P2X, ligand-gated ion channel, 7	P2RX7	5027	Ion Transport
sodium channel, voltage-gated, type X, alpha	SCN10A	6336	Ion Transport
sodium channel, voltage-gated, type XI, alpha	SCN11A	11280	Ion Transport
sodium channel, voltage-gated, type I, alpha	SCN1A	6323	Ion Transport
sodium channel, voltage-gated, type I, beta	SCN1B	6324	Ion Transport
sodium channel, voltage-gated, type II, alpha 1	SCN2A	6326	Ion Transport
sodium channel, voltage-gated, type II, beta	SCN2B	6327	Ion Transport
sodium channel, voltage-gated, type III, alpha	SCN3A	6328	Ion Transport
sodium channel, voltage-gated, type III, beta	SCN3B	55800	Ion Transport
sodium channel, voltage-gated, type IV, alpha	SCN4A	6329	Ion Transport
sodium channel, voltage-gated, type IV, beta	SCN4B	6330	Ion Transport
sodium channel, voltage-gated, type V, alpha	SCN5A	6331	Ion Transport
sodium channel, voltage-gated, type VII, alpha	SCN7A	6332	Ion Transport
sodium channel, voltage-gated, type VIII, alpha	SCN8A	6334	Ion Transport
sodium channel, voltage-gated, type IX, alpha	SCN9A	6335	Ion Transport
sodium channel, nonvoltage-gated, type I, alpha	SCNN1A	6337	Ion Transport
sodium channel, nonvoltage-gated 1 beta	SCNN1B	6338	Ion Transport
sodium channel, nonvoltage-gated 1, delta	SCNN1D	6339	Ion Transport
sodium channel, nonvoltage-gated 1 gamma	SCNN1G	6340	Ion Transport
solute carrier family 11 (proton-coupled divalent metal ion transporters), member 1	SLC11A1	6556	Ion Transport
solute carrier family 11 (proton-coupled divalent metal ion transporters), member 2	SLC11A2	4891	Ion Transport
solute carrier family 12 (sodium/potassium/chloride transporters), member 1	SLC12A1	6557	Ion Transport
solute carrier family 12, member 2	SLC12A2	6558	Ion Transport
solute carrier family 12, member 3	SLC12A3	6559	Ion Transport
solute carrier family 12, member 4	SLC12A4	6560	Ion Transport
solute carrier family 12, member 5	SLC12A5	57468	Ion Transport
solute carrier family 12, member 6	SLC12A6	9990	Ion Transport
solute carrier family 12, member 7	SLC12A7	10723	Ion Transport
solute carrier family 12 (potassium/chloride transporters), member 8	SLC12A8	84561	Ion Transport
solute carrier family 12 (potassium/chloride transporters), member 9	SLC12A9	56996	Ion Transport
solute carrier family 13 (sodium/sulphate symporters), member 1	SLC13A1	6561	Ion Transport
solute carrier family 13 (sodium-dependent dicarboxylate transporter), member 2	SLC13A2	9058	Ion Transport
solute carrier family 13 (sodium-dependent dicarboxylate transporter), member 3	SLC13A3	64849	Ion Transport
solute carrier family 13 (sodium/sulfate symporters), member 4	SLC13A4	26266	Ion Transport
solute carrier family 13 (sodium/sulfate symporters), member 5	SLC13A5	284111	Ion Transport
solute carrier family 24 (sodium/potassium/calcium exchanger), member 1	SLC24A1	9187	Ion Transport
solute carrier family 24 (sodium/potassium/calcium exchanger), member 2	SLC24A2	25769	Ion Transport
solute carrier family 24 (sodium/potassium/calcium exchanger), member 3	SLC24A3	57419	Ion Transport
solute carrier family 24 (sodium/potassium/calcium exchanger), member 4	SLC24A4	123041	Ion Transport
solute carrier family 24, member 5	SLC24A5	283652	Ion Transport
solute carrier family 24 (sodium/potassium/calcium exchanger), member 6	SLC24A6	80024	Ion Transport
solute carrier family 30 (zinc transporter), member 1	SLC30A1	7779	Ion Transport
solute carrier family 30, member 10	SLC30A10	55532	Ion Transport
solute carrier family 30 (zinc transporter), member 2	SLC30A2	7780	Ion Transport
solute carrier family 30 (zinc transporter), member 3	SLC30A3	7781	Ion Transport
solute carrier family 30 (zinc transporter), member 4	SLC30A4	7782	Ion Transport
solute carrier family 30 (zinc transporter), member 5	SLC30A5	64924	Ion Transport
solute carrier family 30 (zinc transporter), member 6	SLC30A6	55676	Ion Transport
solute carrier family 30 (zinc transporter), member 7	SLC30A7	148867	Ion Transport
solute carrier family 30 (zinc transporter), member 8	SLC30A8	169026	Ion Transport
solute carrier family 30 (zinc transporter), member 9	SLC30A9	10463	Ion Transport
solute carrier family 39 (zinc transporter), member 1	SLC39A1	27173	Ion Transport
solute carrier family 39 (zinc transporter), member 10	SLC39A10	57181	Ion Transport
solute carrier family 39 (metal ion transporter), member 11	SLC39A11	201266	Ion Transport
solute carrier family 39 (metal ion transporter), member 12	SLC39A12	221074	Ion Transport
solute carrier family 39 (metal ion transporter), member 13	SLC39A13	91252	Ion Transport
solute carrier family 39 (zinc transporter), member 14	SLC39A14	23516	Ion Transport
solute carrier family 39 (zinc transporter), member 2	SLC39A2	29986	Ion Transport
solute carrier family 39 (zinc transporter), member 3	SLC39A3	29985	Ion Transport
solute carrier family 39 (zinc transporter), member 4	SLC39A4	55630	Ion Transport
solute carrier family 39 (metal ion transporter), member 5	SLC39A5	283375	Ion Transport
solute carrier family 39 (metal ion transporter), member 6	SLC39A6	25800	Ion Transport
solute carrier family 39, member 7	SLC39A7	7922	Ion Transport
solute carrier family 39 (metal ion transporter), member 8	SLC39A8	64116	Ion Transport
solute carrier family 39 (zinc transporter), member 9	SLC39A9	55334	Ion Transport
solute carrier family 3, member 1	SLC3A1	6519	Ion Transport
solute carrier family 3 (activators of dibasic and neutral amino acid transport), member 2	SLC3A2	6520	Ion Transport
solute carrier family 40 (iron-regulated transporter), member 1	SLC40A1	30061	Ion Transport
solute carrier family 41, member 1	SLC41A1	254428	Ion Transport
solute carrier family 41, member 2	SLC41A2	84102	Ion Transport
solute carrier family 41, member 3	SLC41A3	54946	Ion Transport
voltage-dependent anion channel 1	VDAC1	7416	Ion Transport
voltage-dependent anion channel 2	VDAC2	7417	Ion Transport
voltage-dependent anion channel 3	VDAC3	7419	Ion Transport
zinc activated ligand-gated ion channel	ZACN	353174	Ion Transport
hephaestin	HEPH	9843	Ion Transport
ligand-gated ion channel, zinc activated 1	LGICZ1	353174	Ion Transport
organic anion transporter LST-3b	LST-3TM12	338821	Ion Transport
magnesium transporter 1	MAGT1	84061	Ion Transport
Mucolipin 1	MCOLN1	57192	Ion Transport
Mucolipin 2	MCOLN2	255231	Ion Transport
Mucolipin 3	MCOLN3	55283	Ion Transport
methylmalonic aciduria (cobalamin deficiency) cblA type	MMAA	166785	Ion Transport
sodium leak channel, non-selective	NALCN	259232	Ion Transport
non imprinted in Prader-Willi/Angelman syndrome 1	NIPA1	123606	Ion Transport
Oculocutaneous albinism II (pink-eye dilution homolog, mouse)	OCA2	4948	Ion Transport
ORAI calcium release-activated calcium modulator 1	ORAI1	84876	Ion Transport
ORAI calcium release-activated calcium modulator 2	ORAI2	80228	Ion Transport
ORAI calcium release-activated calcium modulator 3	ORAI3	93129	Ion Transport
Polycystic kidney disease 1 (autosomal dominant)	PKD1	5310	Ion Transport
Polycystic kidney disease 2 (autosomal dominant)	PKD2	5311	Ion Transport
Polycystic kidney disease 2-like 1	PKD2L1	9033	Ion Transport
ryanodine receptor 1 (skeletal)	RYR1	6261	Ion Transport
ryanodine receptor 2 (cardiac)	RYR2	6262	Ion Transport
ryanodine receptor 3	RYR3	6263	Ion Transport
Solute carrier family 22, member 24	SLC22A24	283238	Ion Transport
Solute carrier family 22, member 25	SLC25A25	387601	Ion Transport
solute carrier family 31, member 1	SLC31A1	1317	Ion Transport
solute carrier family 31, member 2	SLC31A2	1318	Ion Transport
sarcolipin	SLN	6588	Ion Transport
transcobalamin I (vitamin B12 binding protein, R binder family)	TCN1	6947	Ion Transport
transcobalamin II; macrocytic anemia	TCN2	6948	Ion Transport
transferrin	TF	7018	Ion Transport
transient receptor potential cation channel, subfamily A, member 1	TRPA1	8989	Ion Transport
transient receptor potential cation channel, subfamily C, member 1	TRPC1	7220	Ion Transport
transient receptor potential cation channel, subfamily C, member 3	TRPC3	7222	Ion Transport
transient receptor potential cation channel, subfamily C, member 4	TRPC4	7223	Ion Transport
transient receptor potential cation channel, subfamily C, member 5	TRPC5	7224	Ion Transport
transient receptor potential cation channel, subfamily C, member 6	TRPC6	7225	Ion Transport
transient receptor potential cation channel, subfamily C, member 7	TRPC7	57113	Ion Transport
transient receptor potential cation channel, subfamily M, member 1	TRPM1	4308	Ion Transport
transient receptor potential cation channel, subfamily M, member 2	TRPM2	7226	Ion Transport
transient receptor potential cation channel, subfamily M, member 3	TRPM3	80036	Ion Transport
transient receptor potential cation channel, subfamily M, member 4	TRPM4	54795	Ion Transport
transient receptor potential cation channel, subfamily M, member 5	TRPM5	29850	Ion Transport
transient receptor potential cation channel, subfamily M, member 6	TRPM6	140803	Ion Transport
transient receptor potential cation channel, subfamily M, member 7	TRPM7	54822	Ion Transport
transient receptor potential cation channel, subfamily M, member 8	TRPM8	79054	Ion Transport
transient receptor potential cation channel, subfamily V, member 1	TRPV1	7442	Ion Transport
transient receptor potential cation channel, subfamily V, member 2	TRPV2	51393	Ion Transport
transient receptor potential cation channel, subfamily V, member 3	TRPV3	162514	Ion Transport
transient receptor potential cation channel, subfamily V, member 4	TRPV4	59341	Ion Transport
transient receptor potential cation channel, subfamily V, member 5	TRPV5	56302	Ion Transport
transient receptor potential cation channel, subfamily V, member 6	TRPV6	55503	Ion Transport
Tweety homolog 1 (Drosophila)	TTYH1	57348	Ion Transport
Tweety homolog 2 (Drosophila)	TTYH2	94015	Ion Transport
Tweety homolog 3 (Drosophila)	TTYH3	80727	Ion Transport
3-hydroxybutyrate dehydrogenase, type 1	BDH1	622	Ketone Bodies
3-hydroxybutyrate dehydrogenase, type 2	BDH2	56898	Ketone Bodies
3-oxoacid CoA transferase 1	OXCT1	5019	Ketone Bodies
3-oxoacid CoA transferase 2	OXCT2	64064	Ketone Bodies
ATP citrate lyase	ACLY	47	Krebs
aconitase 1, soluble	ACO1	48	Krebs
aconitase 2, mitochondrial	ACO2	50	Krebs
citrate synthase	CS	1431	Krebs
D-2-hydroxyglutarate dehydrogenase	D2HGDH	728294	Krebs
dihydrolipoamide S-succinyltransferase (E2 component of 2-oxo-glutarate complex)	DLST	1743	Krebs
fumarate hydratase	FH	2271	Krebs
holocytochrome c synthase (cytochrome c heme-lyase)	HCCS	3052	Krebs
isocitrate dehydrogenase 1 (NADP+), soluble	IDH1	3417	Krebs
isocitrate dehydrogenase 2 (NADP+), mitochondrial	IDH2	3418	Krebs
isocitrate dehydrogenase 3 (NAD+) alpha	IDH3A	3419	Krebs
isocitrate dehydrogenase 3 (NAD+) beta	IDH3B	3420	Krebs
isocitrate dehydrogenase 3 (NAD+) gamma	IDH3G	3421	Krebs
L-2-hydroxyglutarate dehydrogenase	L2HGDH	79944	Krebs
malate dehydrogenase 1, NAD (soluble)	MDH1	4190	Krebs
malate dehydrogenase 1B, NAD (soluble)	MDH1B	130752	Krebs
malate dehydrogenase 2, NAD (mitochondrial)	MDH2	4191	Krebs
malic enzyme 1, NADP(+)-dependent, cytosolic	ME1	4199	Krebs
malic enzyme 2, NAD(+)-dependent, mitochondrial	ME2	4200	Krebs
malic enzyme 3, NADP(+)-dependent, mitochondrial	ME3	10873	Krebs
oxoglutarate (alpha-ketoglutarate) dehydrogenase (lipoamide)	OGDH	4967	Krebs
oxoglutarate dehydrogenase-like	OGDHL	55753	Krebs
pyruvate carboxylase	PC	5091	Krebs
succinate-CoA ligase, ADP-forming, beta subunit	SUCLA2	8803	Krebs
succinate-CoA ligase, alpha subunit	SUCLG1	8802	Krebs
succinate-CoA ligase, GDP-forming, beta subunit	SUCLG2	8801	Krebs
aminoadipate-semialdehyde dehydrogenase	AASDH	132949	Lysine
aminoadipate-semialdehyde dehydrogenase-phosphopantetheinyl transferase	AASDHPPT	60496	Lysine
aminoadipate-semialdehyde synthase	AASS	10157	Lysine
pipecolic acid oxidase	PIPOX	51268	Lysine
1-acylglycerol-3-phosphate O-acyltransferase 1 (lysophosphatidic acid acyltransferase, alpha)	AGPAT1	10554	Membrane Lipid
1-acylglycerol-3-phosphate O-acyltransferase 2 (lysophosphatidic acid acyltransferase, beta)	AGPAT2	10555	Membrane Lipid
1-acylglycerol-3-phosphate O-acyltransferase 3	AGPAT3	56894	Membrane Lipid
1-acylglycerol-3-phosphate O-acyltransferase 4 (lysophosphatidic acid acyltransferase, delta)	AGPAT4	56895	Membrane Lipid
1-acylglycerol-3-phosphate O-acyltransferase 5 (lysophosphatidic acid acyltransferase, epsilon)	AGPAT5	55326	Membrane Lipid
1-acylglycerol-3-phosphate O-acyltransferase 6 (lysophosphatidic acid acyltransferase, zeta)	AGPAT6	137964	Membrane Lipid
1-acylglycerol-3-phosphate O-acyltransferase 9	AGPAT9	84803	Membrane Lipid
CDP-diacylglycerol synthase (phosphatidate cytidylyltransferase) 1	CDS1	1040	Membrane Lipid
CDP-diacylglycerol synthase (phosphatidate cytidylyltransferase) 2	CDS2	8760	Membrane Lipid
choline/ethanolamine phosphotransferase 1	CEPT1	10390	Membrane Lipid
choline kinase alpha	CHKA	1119	Membrane Lipid
choline kinase beta	CHKB	1120	Membrane Lipid
choline phosphotransferase 1	CHPT1	56994	Membrane Lipid
Charcot-Leyden crystal protein	CLC	1178	Membrane Lipid
cardiolipin synthase 1	CRLS1	54675	Membrane Lipid
carnitine O-octanoyltransferase	CROT	54677	Membrane Lipid
diacylglycerol lipase, alpha	DAGLA	747	Membrane Lipid
diacylglycerol lipase, beta	DAGLB	221955	Membrane Lipid
diacylglycerol kinase, alpha 80kDa	DGKA	1606	Membrane Lipid
diacylglycerol kinase, beta 90kDa	DGKB	1607	Membrane Lipid
diacylglycerol kinase, delta 130kDa	DGKD	8527	Membrane Lipid
diacylglycerol kinase, epsilon 64kDa	DGKE	8526	Membrane Lipid
diacylglycerol kinase, gamma 90kDa	DGKG	1608	Membrane Lipid
diacylglycerol kinase, eta	DGKH	160851	Membrane Lipid
diacylglycerol kinase, iota	DGKI	9162	Membrane Lipid
diacylglycerol kinase, kappa	DGKK	139189	Membrane Lipid
diacylglycerol kinase, theta 110kDa	DGKQ	1609	Membrane Lipid
diacylglycerol kinase, zeta 104kDa	DGKZ	8525	Membrane Lipid
ethanolamine kinase 1	ETNK1	55500	Membrane Lipid
ethanolamine kinase 2	ETNK2	55224	Membrane Lipid
glycerophosphodiester phosphodiesterase 1	GDE1	51573	Membrane Lipid
glycerol kinase	GK	2710	Membrane Lipid
glycerol kinase 2	GK2	2712	Membrane Lipid
glycerol kinase 5 (putative)	GK5	256356	Membrane Lipid
glyceronephosphate O-acyltransferase	GNPAT	8443	Membrane Lipid
glycerol-3-phosphate acyltransferase, mitochondrial	GPAM	57678	Membrane Lipid
glycerol-3-phosphate dehydrogenase 1 (soluble)	GPD1	2819	Membrane Lipid
glycerol-3-phosphate dehydrogenase 1-like	GPD1L	23171	Membrane Lipid
glycerol-3-phosphate dehydrogenase 2 (mitochondrial)	GPD2	2820	Membrane Lipid
lysophosphatidylcholine acyltransferase 1	LPCAT1	79888	Membrane Lipid
lysophosphatidylcholine acyltransferase 2	LPCAT2	54947	Membrane Lipid
membrane bound O-acyltransferase domain containing 5	LPCAT3	10162	Membrane Lipid
lysophosphatidylcholine acyltransferase 4	LPCAT4	254531	Membrane Lipid
lysophosphatidylglycerol acyltransferase 1	LPGAT1	9926	Membrane Lipid
lipin 1	LPIN1	23175	Membrane Lipid
lipin 2	LPIN2	9663	Membrane Lipid
lipin 3	LPIN3	64900	Membrane Lipid
lysophospholipase I	LYPLA1	10434	Membrane Lipid
lysophospholipase II	LYPLA2	11313	Membrane Lipid
lysophospholipase-like 1	LYPLAL1	127018	Membrane Lipid
membrane bound O-acyltransferase domain containing 1	MBOAT1	154141	Membrane Lipid
membrane bound O-acyltransferase domain containing 2	MBOAT2	129642	Membrane Lipid
membrane bound O-acyltransferase domain containing 4	MBOAT4	619373	Membrane Lipid
membrane bound O-acyltransferase domain containing 7	MBOAT7	79143	Membrane Lipid
monoacylglycerol O-acyltransferase 1	MOGAT1	116255	Membrane Lipid
monoacylglycerol O-acyltransferase 2	MOGAT2	80168	Membrane Lipid
monoacylglycerol O-acyltransferase 3	MOGAT3	346606	Membrane Lipid
N-acyl-phosphatidylethanolamine-hydrolyzing phospholipase D	NAPE-PLD	222236	Membrane Lipid
phosphatidic acid phosphatase type 2	PAP2D	163404	Membrane Lipid
phosphate cytidylyltransferase 1, choline, alpha	PCYT1A	5130	Membrane Lipid
phosphate cytidylyltransferase 1, choline, beta	PCYT1B	9468	Membrane Lipid
phosphate cytidylyltransferase 2, ethanolamine	PCYT2	5833	Membrane Lipid
phosphatidylethanolamine N-methyltransferase	PEMT	10400	Membrane Lipid
phosphatidylglycerophosphate synthase 1	PGS1	9489	Membrane Lipid
phosphatase orphan 1	PHOSPHO1	162466	Membrane Lipid
phosphatidylserine decarboxylase	PISD	23761	Membrane Lipid
phospholipase A1 member A	PLA1A	51365	Membrane Lipid
phospholipase A2, group X	PLA2G10	8399	Membrane Lipid
phospholipase A2, group XIIA	PLA2G12A	81579	Membrane Lipid
phospholipase A2, group XIIB	PLA2G12B	84647	Membrane Lipid
phospholipase A2, group XV	PLA2G15	23659	Membrane Lipid
phospholipase A2, group XVI	PLA2G16	11145	Membrane Lipid
phospholipase A2, group IB (pancreas)	PLA2G1B	5319	Membrane Lipid
phospholipase A2, group IIA (platelets, synovial fluid)	PLA2G2A	5320	Membrane Lipid
phospholipase A2, group IIC	PLA2G2C	391013	Membrane Lipid
phospholipase A2, group IID	PLA2G2D	26279	Membrane Lipid
phospholipase A2, group IIE	PLA2G2E	30814	Membrane Lipid
phospholipase A2, group IIF	PLA2G2F	64600	Membrane Lipid
phospholipase A2, group III	PLA2G3	50487	Membrane Lipid
phospholipase A2, group IVA (cytosolic, calcium-dependent)	PLA2G4A	5321	Membrane Lipid
phospholipase A2, group IVB (cytosolic)	PLA2G4B	100137049	Membrane Lipid
phospholipase A2, group IVC (cytosolic, calcium-independent)	PLA2G4C	8605	Membrane Lipid
phospholipase A2, group IVD (cytosolic)	PLA2G4D	283748	Membrane Lipid
phospholipase A2, group IVE	PLA2G4E	123745	Membrane Lipid
Phospholipase A2, group IVF	PLA2G4F	255189	Membrane Lipid
phospholipase A2, group V	PLA2G5	5322	Membrane Lipid
phospholipase A2, group VI (cytosolic, calcium-independent)	PLA2G6	8398	Membrane Lipid
phospholipase A2, group VII (platelet-activating factor acetylhydrolase, plasma)	PLA2G7	7941	Membrane Lipid
phospholipase B1	PLB1	151056	Membrane Lipid
phospholipase C, beta 1 (phosphoinositide-specific)	PLCB1	23236	Membrane Lipid
phospholipase C, beta 2	PLCB2	5330	Membrane Lipid
phospholipase C, beta 3 (phosphatidylinositol-specific)	PLCB3	5331	Membrane Lipid
phospholipase C, beta 4	PLCB4	5332	Membrane Lipid
phospholipase C, delta 1	PLCD1	5333	Membrane Lipid
phospholipase C, delta 3	PLCD3	113026	Membrane Lipid
phospholipase C, delta 4	PLCD4	84812	Membrane Lipid
Phospholipase C, epsilon 1	PLCE1	51196	Membrane Lipid
phospholipase C, gamma 1	PLCG1	5335	Membrane Lipid
Phospholipase C, gamma 2 (phosphatidylinositol-specific)	PLCG2	5336	Membrane Lipid
phospholipase C, eta 1	PLCH1	23007	Membrane Lipid
phospholipase C, eta 2	PLCH2	9651	Membrane Lipid
phospholipase C-like 1	PLCL1	5334	Membrane Lipid
phospholipase C-like 2	PLCL2	23228	Membrane Lipid
phosphatidylinositol-specific phospholipase C, X domain containing 1	PLCXD1	55344	Membrane Lipid
phosphatidylinositol-specific phospholipase C, X domain containing 2	PLCXD2	257068	Membrane Lipid
phosphatidylinositol-specific phospholipase C, X domain containing 3	PLCXD3	345557	Membrane Lipid
phospholipase C, zeta 1	PLCZ1	89869	Membrane Lipid
phospholipase D1, phosphatidylcholine-specific	PLD1	5337	Membrane Lipid
phospholipase D2	PLD2	5338	Membrane Lipid
phospholipase D family, member 3	PLD3	23646	Membrane Lipid
phospholipase D family, member 4	PLD4	122618	Membrane Lipid
phospholipase D family, member 5	PLD5	200150	Membrane Lipid
phospholipase D family, member 6	PLD6	201164	Membrane Lipid
phosphatidic acid phosphatase type 2A	PPAP2A	8611	Membrane Lipid
phosphatidic acid phosphatase type 2B	PPAP2B	8613	Membrane Lipid
phosphatidic acid phosphatase type 2C	PPAP2C	8612	Membrane Lipid
phosphatidic acid phosphatase type 2 domain containing 1A	PPAPDC1A	196051	Membrane Lipid
phosphatidic acid phosphatase type 2 domain containing 1B	PPAPDC1B	84513	Membrane Lipid
phosphatidic acid phosphatase type 2 domain containing 2	PPAPDC2	403313	Membrane Lipid
phosphatidic acid phosphatase type 2 domain containing 3	PPAPDC3	84814	Membrane Lipid
plasticity-related gene 2	PRG2	79948	Membrane Lipid
phosphatidylserine synthase 1	PTDSS1	9791	Membrane Lipid
phosphatidylserine synthase 2	PTDSS2	81490	Membrane Lipid
methionine adenosyltransferase I, alpha	MAT1A	4143	Methionine
methionine adenosyltransferase II, alpha	MAT2A	4144	Methionine
methionine adenosyltransferase II, beta	MAT2B	27430	Methionine
methionine sulfoxide reductase A	MSRA	4482	Methionine
methionine sulfoxide reductase B2	MSRB2	22921	Methionine
methionine sulfoxide reductase B3	MSRB3	253827	Methionine
5-methyltetrahydrofolate-homocysteine methyltransferase	MTR	4548	Methionine
selenoprotein X, 1	SEPX1	51734	Methionine
3-hydroxy-3-methylglutaryl-Coenzyme A reductase	HMGCR	3156	Mevalonate
3-hydroxy-3-methylglutaryl-Coenzyme A synthase 1 (soluble)	HMGCS1	3157	Mevalonate
3-hydroxy-3-methylglutaryl-Coenzyme A synthase 2 (mitochondrial)	HMGCS2	3158	Mevalonate
isopentenyl-diphosphate delta isomerase 1	IDI1	3422	Mevalonate
isopentenyl-diphosphate delta isomerase 2	IDI2	91734	Mevalonate
mevalonate (diphospho) decarboxylase	MVD	4597	Mevalonate
mevalonate kinase (mevalonic aciduria)	MVK	4598	Mevalonate
phosphomevalonate kinase	PMVK	10654	Mevalonate
abhydrolase domain containing 1	ABHD1	84696	Multipurpose
abhydrolase domain containing 10	ABHD10	55347	Multipurpose
abhydrolase domain containing 11	ABHD11	83451	Multipurpose
abhydrolase domain containing 12	ABHD12	26090	Multipurpose
abhydrolase domain containing 12B	ABHD12B	145447	Multipurpose
abhydrolase domain containing 13	ABHD13	84945	Multipurpose
abhydrolase domain containing 14A	ABHD14A	25864	Multipurpose
abhydrolase domain containing 14B	ABHD14B	84836	Multipurpose
abhydrolase domain containing 2	ABHD2	11057	Multipurpose
abhydrolase domain containing 3	ABHD3	171586	Multipurpose
abhydrolase domain containing 4	ABHD4	63874	Multipurpose
Abhydrolase domain containing 5	ABHD5	51099	Multipurpose
abhydrolase domain containing 6	ABHD6	57406	Multipurpose
abhydrolase domain containing 7	ABHD7	253152	Multipurpose
abhydrolase domain containing 8	ABHD8	79575	Multipurpose
abhydrolase domain containing 9	ABHD9	79852	Multipurpose
amiloride binding protein 1 (amine oxidase (copper-containing))	ABP1	26	Multipurpose
acylphosphatase 1, erythrocyte (common) type	ACYP1	97	Multipurpose
acylphosphatase 2, muscle type	ACYP2	98	Multipurpose
alcohol dehydrogenase 1A (class I), alpha polypeptide	ADH1A	124	Multipurpose
Alcohol dehydrogenase 1B (class I), beta polypeptide	ADH1B	125	Multipurpose
alcohol dehydrogenase 1C (class I), gamma polypeptide	ADH1C	126	Multipurpose
alcohol dehydrogenase 4 (class II), pi polypeptide	ADH4	127	Multipurpose
alcohol dehydrogenase 5 (class III), chi polypeptide	ADH5	128	Multipurpose
alcohol dehydrogenase 6 (class V)	ADH6	130	Multipurpose
alcohol dehydrogenase 7 (class IV), mu or sigma polypeptide	ADH7	131	Multipurpose
alcohol dehydrogenase, iron containing, 1	ADHFE1	137872	Multipurpose
Aldo-keto reductase family 1, member A1 (aldehyde reductase)	AKR1A1	10327	Multipurpose
aldo-keto reductase family 1, member B1 (aldose reductase)	AKR1B1	231	Multipurpose
aldo-keto reductase family 1, member B10 (aldose reductase)	AKR1B10	57016	Multipurpose
aldo-keto reductase family 1, member C1 (dihydrodiol dehydrogenase 1; 20-alpha (3-alpha)-hydroxysteroid dehydrogenase)	AKR1C1	1645	Multipurpose
Aldo-keto reductase family 1, member C2 (dihydrodiol dehydrogenase 2; bile acid binding protein; 3-alpha hydroxysteroid dehydrogenase, type III)	AKR1C2	1646	Multipurpose
aldo-keto reductase family 1, member C3 (3-alpha hydroxysteroid dehydrogenase, type II)	AKR1C3	8644	Multipurpose
aldo-keto reductase family 1, member C-like 2	AKR1CL2	83592	Multipurpose
aldo-keto reductase family 7, member A2 (aflatoxin aldehyde reductase)	AKR7A2	8574	Multipurpose
aldo-keto reductase family 7, member A3 (aflatoxin aldehyde reductase)	AKR7A3	22977	Multipurpose
aldehyde dehydrogenase 16 family, member A1	ALDH16A1	126133	Multipurpose
aldehyde dehydrogenase 1 family, member A1	ALDH1A1	216	Multipurpose
aldehyde dehydrogenase 1 family, member A2	ALDH1A2	8854	Multipurpose
aldehyde dehydrogenase 1 family, member A3	ALDH1A3	220	Multipurpose
aldehyde dehydrogenase 1 family, member B1	ALDH1B1	219	Multipurpose
aldehyde dehydrogenase 1 family, member L1	ALDH1L1	10840	Multipurpose
aldehyde dehydrogenase 1 family, member L2	ALDH1L2	160428	Multipurpose
aldehyde dehydrogenase 2 family (mitochondrial)	ALDH2	217	Multipurpose
aldehyde dehydrogenase 3 family, memberA1	ALDH3A1	218	Multipurpose
aldehyde dehydrogenase 3 family, member A2	ALDH3A2	224	Multipurpose
aldehyde dehydrogenase 3 family, member B1	ALDH3B1	221	Multipurpose
aldehyde dehydrogenase 3 family, member B2	ALDH3B2	222	Multipurpose
aldehyde dehydrogenase 6 family, member A1	ALDH6A1	4329	Multipurpose
aldehyde dehydrogenase 7 family, member A1	ALDH7A1	501	Multipurpose
aldehyde dehydrogenase 8 family, member A1	ALDH8A1	64577	Multipurpose
aldehyde dehydrogenase 9 family, member A1	ALDH9A1	223	Multipurpose
amine oxidase, copper containing 2 (retina-specific)	AOC2	314	Multipurpose
amine oxidase, copper containing 3 (vascular adhesion protein 1)	AOC3	8639	Multipurpose
Arylsulfatase A	ARSA	410	Multipurpose
arylsulfatase B	ARSB	411	Multipurpose
arylsulfatase D	ARSD	414	Multipurpose
arylsulfatase E (chondrodysplasia punctata 1)	ARSE	415	Multipurpose
arylsulfatase F	ARSF	416	Multipurpose
arylsulfatase G	ARSG	22901	Multipurpose
arylsulfatase H	ARSH	347527	Multipurpose
arylsulfatase family, member I	ARSI	340075	Multipurpose
arylsulfatase family, member J	ARSJ	79642	Multipurpose
Arylsulfatase family, member K	ARSK	153642	Multipurpose
AU RNA binding protein/enoyl-Coenzyme A hydratase	AUH	549	Multipurpose
carbonic anhydrase I	CA1	759	Multipurpose
carbonic anhydrase X	CA10	56934	Multipurpose
carbonic anhydrase XI	CA11	770	Multipurpose
carbonic anhydrase XII	CA12	771	Multipurpose
carbonic anhydrase XIII	CA13	377677	Multipurpose
carbonic anhydrase XIV	CA14	23632	Multipurpose
carbonic anhydrase II	CA2	760	Multipurpose
carbonic anhydrase III, muscle specific	CA3	761	Multipurpose
carbonic anhydrase IV	CA4	762	Multipurpose
carbonic anhydrase VA, mitochondrial	CA5A	763	Multipurpose
carbonic anhydrase VB, mitochondrial	CA5B	11238	Multipurpose
carbonic anhydrase VI	CA6	765	Multipurpose
carbonic anhydrase VII	CA7	766	Multipurpose
carbonic anhydrase VIII	CA8	767	Multipurpose
carbonic anhydrase IX	CA9	768	Multipurpose
carbonyl reductase 1	CBR1	873	Multipurpose
carbonyl reductase 3	CBR3	874	Multipurpose
carbonyl reductase 4	CBR4	84869	Multipurpose
dihydrolipoamide dehydrogenase	DLD	1738	Multipurpose
gamma-glutamyl hydrolase (conjugase, folylpolygammaglutamyl hydrolase)	GGH	8836	Multipurpose
gamma-glutamyltransferase 1	GGT1	2678	Multipurpose
gamma-glutamyltransferase 2	GGT2	728441	Multipurpose
gamma-glutamyltransferase 5	GGT5	2687	Multipurpose
gamma-glutamyltransferase 6 homolog (rat)	GGT6	124975	Multipurpose
gamma-glutamyltransferase 7	GGT7	2686	Multipurpose
gamma-glutamyltransferase-like activity 4	GGTLC1	92086	Multipurpose
gamma-glutamyltransferase light chain 2	GGTLC2	91227	Multipurpose
glutamic-oxaloacetic transaminase 1, soluble (aspartate aminotransferase 1)	GOT1	2805	Multipurpose
glutamic-oxaloacetic transaminase 1-like 1	GOT1L1	137362	Multipurpose
glutamic-oxaloacetic transaminase 2, mitochondrial (aspartate aminotransferase 2)	GOT2	2806	Multipurpose
glutathione transferase zeta 1 (maleylacetoacetate isomerase)	GSTZ1	2954	Multipurpose
3-hydroxymethyl-3-methylglutaryl-Coenzyme A lyase (hydroxymethylglutaricaciduria)	HMGCL	3155	Multipurpose
3-hydroxymethyl-3-methylglutaryl-Coenzyme A lyase-like 1	HMGCLL1	54511	Multipurpose
plasticity related gene 1	LPPR4	9890	Multipurpose
MAK10 homolog, amino-acid N-acetyltransferase subunit (S. cerevisiae)	MAK10	60560	Multipurpose
monoamine oxidase A	MAOA	4128	Multipurpose
Monoamine oxidase B	MAOB	4129	Multipurpose
N-acetyltransferase 1 (arylamine N-acetyltransferase)	NAT1	9	Multipurpose
N-acetyltransferase 10	NAT10	55226	Multipurpose
N-acetyltransferase 11	NAT11	79829	Multipurpose
N-acetyltransferase 12	NAT12	122830	Multipurpose
N-acetyltransferase 13	NAT13	80218	Multipurpose
N-acetyltransferase 14	NAT14	57106	Multipurpose
N-acetyltransferase 15	NAT15	79903	Multipurpose
N-acetyltransferase 2 (arylamine N-acetyltransferase)	NAT2	10	Multipurpose
N-acetyltransferase 5	NAT5	51126	Multipurpose
N-acetyltransferase 6	NAT6	24142	Multipurpose
N-acetyltransferase 8	NAT8	9027	Multipurpose
N-acetyltransferase 8B	NAT8B	51471	Multipurpose
N-acetyltransferase 8-like	NAT8L	339983	Multipurpose
N-acetyltransferase 9	NAT9	26151	Multipurpose
P450 (cytochrome) oxidoreductase	POR	5447	Multipurpose
zinc binding alcohol dehydrogenase, domain containing 2	ZADH2	284273	Multipurpose
bone marrow stromal cell antigen 1	BST1	683	NAD
Chromosome 9 ORF 95	C9ORF95	54981	NAD
dual oxidase 1	DUOX1	53905	NAD
dual oxidase 2	DUOX2	50506	NAD
NAD kinase	NADK	65220	NAD
NAD synthetase 1	NADSYN1	55191	NAD
nicotinate phosphoribosyltransferase domain containing 1	NAPRT1	93100	NAD
nicotinamide nucleotide adenylyltransferase 1	NMNAT1	64802	NAD
nicotinamide nucleotide adenylyltransferase 2	NMNAT2	23057	NAD
nicotinamide nucleotide adenylyltransferase 3	NMNAT3	349565	NAD
nicotinamide N-methyltransferase	NNMT	4837	NAD
nicotinamide nucleotide transhydrogenase	NNT	23530	NAD
NADPH oxidase 1	NOX1	27035	NAD
NADPH oxidase 3	NOX3	50508	NAD
NADPH oxidase 4	NOX4	50507	NAD
NADPH oxidase, EF-hand calcium binding domain 5	NOX5	79400	NAD
NAD(P)H dehydrogenase, quinone 1	NQO1	1728	NAD
NAD(P)H dehydrogenase, quinone 2	NQO2	4835	NAD
quinolinate phosphoribosyltransferase (nicotinate-nucleotide pyrophosphorylase (carboxylating))	QPRT	23475	NAD
4-aminobutyrate aminotransferase	ABAT	18	Neurotransmitter
acetylcholinesterase (Yt blood group)	ACHE	43	Neurotransmitter
choline acetyltransferase	CHAT	1103	Neurotransmitter
choline dehydrogenase	CHDH	55349	Neurotransmitter
catechol-O-methyltransferase	COMT	1312	Neurotransmitter
catechol-O-methyltransferase domain containing 1	COMTD1	118881	Neurotransmitter
dopamine beta-hydroxylase (dopamine beta-monooxygenase)	DBH	1621	Neurotransmitter
dopa decarboxylase (aromatic L-amino acid decarboxylase)	DDC	1644	Neurotransmitter
N-acetylated alpha-linked acidic dipeptidase 2	NAALAD2	10003	Neurotransmitter
N-acetylated alpha-linked acidic dipeptidase-like 1	NAALADL1	10004	Neurotransmitter
N-acetylated alpha-linked acidic dipeptidase-like 2	NAALADL2	254827	Neurotransmitter
phenylethanolamine N-methyltransferase	PNMT	5409	Neurotransmitter
serine racemase	SRR	63826	Neurotransmitter
tyrosine hydroxylase	TH	7054	Neurotransmitter
tryptophan hydroxylase 1 (tryptophan 5-monooxygenase)	TPH1	7166	Neurotransmitter
tryptophan hydroxylase 2	TPH2	121278	Neurotransmitter
3'(2'), 5'-bisphosphate nucleotidase 1	BPNT1	10380	Nucleotide
calcium activated nucleotidase 1	CANT1	124583	Nucleotide
deoxycytidine kinase	DCK	1633	Nucleotide
ectonucleotide pyrophosphatase/phosphodiesterase 1	ENPP1	5167	Nucleotide
ectonucleotide pyrophosphatase/phosphodiesterase 2 (autotaxin)	ENPP2	5168	Nucleotide
ectonucleotide pyrophosphatase/phosphodiesterase 3	ENPP3	5169	Nucleotide
ectonucleotide pyrophosphatase/phosphodiesterase 4 (putative function)	ENPP4	22875	Nucleotide
ectonucleotide pyrophosphatase/phosphodiesterase 5 (putative function)	ENPP5	59084	Nucleotide
ectonucleotide pyrophosphatase/phosphodiesterase 6	ENPP6	133121	Nucleotide
ectonucleotide pyrophosphatase/phosphodiesterase 7	ENPP7	339221	Nucleotide
ectonucleoside triphosphate diphosphohydrolase 1	ENTPD1	953	Nucleotide
ectonucleoside triphosphate diphosphohydrolase 2	ENTPD2	954	Nucleotide
ectonucleoside triphosphate diphosphohydrolase 3	ENTPD3	956	Nucleotide
ectonucleoside triphosphate diphosphohydrolase 4	ENTPD4	9583	Nucleotide
ectonucleoside triphosphate diphosphohydrolase 5	ENTPD5	957	Nucleotide
ectonucleoside triphosphate diphosphohydrolase 6 (putative function)	ENTPD6	955	Nucleotide
ectonucleoside triphosphate diphosphohydrolase 7	ENTPD7	57089	Nucleotide
ectonucleoside triphosphate diphosphohydrolase 8	ENTPD8	377841	Nucleotide
inosine triphosphatase (nucleoside triphosphate pyrophosphatase)	ITPA	3704	Nucleotide
non-metastatic cells 1, protein (NM23A) expressed in	NME1	4830	Nucleotide
non-metastatic cells 2, protein (NM23A) expressed in	NME2	4831	Nucleotide
non-metastatic cells 3, protein expressed in	NME3	4832	Nucleotide
non-metastatic cells 4, protein expressed in	NME4	4833	Nucleotide
non-metastatic cells 5, protein expressed in (nucleoside-diphosphate kinase)	NME5	8382	Nucleotide
non-metastatic cells 6, protein expressed in (nucleoside-diphosphate kinase)	NME6	10201	Nucleotide
non-metastatic cells 7, protein expressed in (nucleoside-diphosphate kinase)	NME7	29922	Nucleotide
5', 3'-nucleotidase, cytosolic	NT5C	30833	Nucleotide
5'-nucleotidase, cytosolic IA	NT5C1A	84618	Nucleotide
5'-nucleotidase, cytosolic IB	NT5C1B	93034	Nucleotide
5'-nucleotidase, cytosolic II	NT5C2	22978	Nucleotide
5'-nucleotidase, cytosolic III	NT5C3	51251	Nucleotide
5'-nucleotidase, cytosolic III-like	NT5C3L	115024	Nucleotide
5'-nucleotidase domain containing 1	NT5DC1	221294	Nucleotide
5'-nucleotidase domain containing 2	NT5DC2	64943	Nucleotide
5'-nucleotidase domain containing 3	NT5DC3	51559	Nucleotide
5'-nucleotidase domain containing 4	NT5DC4	284958	Nucleotide
5'-nucleotidase, ecto (CD73)	NT5E	4907	Nucleotide
5',3'-nucleotidase, mitochondrial	NT5M	56953	Nucleotide
nudix (nucleoside diphosphate linked moiety X)-type motif 1	NUDT1	4521	Nucleotide
nudix (nucleoside diphosphate linked moiety X)-type motif 10	NUDT10	170685	Nucleotide
nudix (nucleoside diphosphate linked moiety X)-type motif 11	NUDT11	55190	Nucleotide
nudix (nucleoside diphosphate linked moiety X)-type motif 12	NUDT12	83594	Nucleotide
nudix (nucleoside diphosphate linked moiety X)-type motif 13	NUDT13	25961	Nucleotide
Nudix (nucleoside diphosphate linked moiety X)-type motif 14	NUDT14	256281	Nucleotide
nudix (nucleoside diphosphate linked moiety X)-type motif 15	NUDT15	55270	Nucleotide
nudix (nucleoside diphosphate linked moiety X)-type motif 16	NUDT16	131870	Nucleotide
nudix (nucleoside diphosphate linked moiety X)-type motif 16-like 1	NUDT16L1	84309	Nucleotide
nudix (nucleoside diphosphate linked moiety X)-type motif 17	NUDT17	200035	Nucleotide
nudix (nucleoside diphosphate linked moiety X)-type motif 18	NUDT18	79873	Nucleotide
nudix (nucleoside diphosphate linked moiety X)-type motif 19	NUDT19	390916	Nucleotide
nudix (nucleoside diphosphate linked moiety X)-type motif 2	NUDT2	318	Nucleotide
nudix (nucleoside diphosphate linked moiety X)-type motif 21	NUDT21	11051	Nucleotide
Nudix (nucleoside diphosphate linked moiety X)-type motif 22	NUDT22	84304	Nucleotide
nudix (nucleoside diphosphate linked moiety X)-type motif 3	NUDT3	11165	Nucleotide
nudix (nucleoside diphosphate linked moiety X)-type motif 4	NUDT4	11163	Nucleotide
nudix (nucleoside diphosphate linked moiety X)-type motif 5	NUDT5	11164	Nucleotide
nudix (nucleoside diphosphate linked moiety X)-type motif 6	NUDT6	11162	Nucleotide
nudix (nucleoside diphosphate linked moiety X)-type motif 7	NUDT7	283927	Nucleotide
nudix (nucleoside diphosphate linked moiety X)-type motif 8	NUDT8	254552	Nucleotide
nudix (nucleoside diphosphate linked moiety X)-type motif 9	NUDT9	53343	Nucleotide
ribonucleotide reductase M1 polypeptide	RRM1	6240	Nucleotide
ribonucleotide reductase M2 polypeptide	RRM2	6241	Nucleotide
ribonucleotide reductase M2 B (TP53 inducible)	RRM2B	50484	Nucleotide
TDP-glucose 4,6-dehydratase	TGDS	23483	Nucleotide Sugar
UDP-glucose dehydrogenase	UGDH	7358	Nucleotide Sugar
UDP-glucuronate decarboxylase 1	UXS1	80146	Nucleotide Sugar
APOBEC1 complementation factor	A1CF	29974	Other
ACN9 homolog (S. cerevisiae)	ACN9	57001	Other
acyloxyacyl hydrolase (neutrophil)	AOAH	313	Other
N-acylaminoacyl-peptide hydrolase	APEH	327	Other
arsenic (+3 oxidation state) methyltransferase	AS3MT	57412	Other
biphenyl hydrolase-like (serine hydrolase; breast epithelial mucin-associated antigen)	BPHL	670	Other
carboxymethylenebutenolidase homolog (Pseudomonas)	CMBL	134147	Other
carnosine dipeptidase 1 (metallopeptidase M20 family)	CNDP1	84735	Other
CNDP dipeptidase 2 (metallopeptidase M20 family)	CNDP2	55748	Other
DDHD domain containing 1	DDHD1	80821	Other
DDHD domain containing 2	DDHD2	23259	Other
enolase-phosphatase 1	ENOPH1	58478	Other
enolase superfamily member 1	ENOSF1	55556	Other
eosinophil peroxidase	EPX	8288	Other
esterase D/formylglutathione hydrolase	ESD	2098	Other
frataxin	FXN	2395	Other
glycerophosphodiester phosphodiesterase domain containing 1	GDPD1	284161	Other
glycerophosphodiester phosphodiesterase domain containing 2	GDPD2	54857	Other
glycerophosphodiester phosphodiesterase domain containing 3	GDPD3	79153	Other
glycerophosphodiester phosphodiesterase domain containing 4	GDPD4	220032	Other
glycerophosphodiester phosphodiesterase domain containing 5	GDPD5	81544	Other
glycine-N-acyltransferase	GLYAT	10249	Other
glycine-N-acyltransferase-like 1	GLYATL1	92292	Other
glycine-N-acyltransferase-like 2	GLYATL2	219970	Other
glycine N-methyltransferase	GNMT	27232	Other
histidine acid phosphatase domain containing 1	HISPPD1	23262	Other
histidine acid phosphatase domain containing 2A	HISPPD2A	9677	Other
isoamyl acetate-hydrolyzing esterase 1 homolog (S. cerevisiae)	IAH1	285148	Other
lipoic acid synthetase	LIAS	11019	Other
lipoyltransferase 1	LIPT1	51601	Other
MOCO sulphurase C-terminal domain containing 1	MOSC1	64757	Other
MOCO sulphurase C-terminal domain containing 2	MOSC2	54996	Other
myeloperoxidase	MPO	4353	Other
nitrilase 1	NIT1	4817	Other
nitrilase family, member 2	NIT2	56954	Other
peptidylglycine alpha-amidating monooxygenase	PAM	5066	Other
paraoxonase 1	PON1	5444	Other
paraoxonase 2	PON2	5445	Other
paraoxonase 3	PON3	5446	Other
pyrophosphatase (inorganic) 1	PPA1	5464	Other
pyrophosphatase (inorganic) 2	PPA2	27068	Other
phosphotriesterase related	PTER	9317	Other
thioesterase superfamily member 2	THEM2	55856	Other
thioesterase superfamily member 4	THEM4	117145	Other
thioesterase superfamily member 5	THEM5	284486	Other
UEV and lactate/malate dehyrogenase domains	UEVLD	55293	Other
WW domain containing oxidoreductase	WWOX	51741	Other
glycolipid transfer protein	GLTP	51228	Other
Cystinosis, nephropathic	CTNS	1497	Other Transport
Disrupted in renal carcinoma 2	DIRC2	84925	Other Transport
Feline leukemia virus subgroup C cellular receptor 1	FLVCR1	28982	Other Transport
Feline leukemia virus subgroup C cellular receptor family, member 2	FLVCR2	55640	Other Transport
Mitochondrial carrier triple repeat 1	MCART1	92014	Other Transport
Mitochondrial carrier triple repeat 2	MCART2	147407	Other Transport
Mitochondrial carrier triple repeat 6	MCART6	401612	Other Transport
Major Facilitator Superfamily Domain Containing 1	MFSD1	64747	Other Transport
Major Facilitator Superfamily Domain Containing 10	MFSD10	10227	Other Transport
Major Facilitator Superfamily Domain Containing 11	MFSD11	79157	Other Transport
Major Facilitator Superfamily Domain Containing 2	MFSD2	84879	Other Transport
Major Facilitator Superfamily Domain Containing 3	MFSD3	113655	Other Transport
Major Facilitator Superfamily Domain Containing 4	MFSD4	148808	Other Transport
Major Facilitator Superfamily Domain Containing 5	MFSD5	84975	Other Transport
Major Facilitator Superfamily Domain Containing 7	MFSD7	84179	Other Transport
Major Facilitator Superfamily Domain Containing 8	MFSD8	256471	Other Transport
Major Facilitator Superfamily Domain Containing 9	MFSD9	84804	Other Transport
organic solute transporter alpha	OSTalpha	200931	Other Transport
organic solute transporter beta	OSTbeta	123264	Other Transport
stimulated by retinoic acid gene 6 homolog (mouse)	STRA6	64220	Other Transport
transporter 1, ATP-binding cassette, sub-family B (MDR/TAP)	TAP1	6890	Other Transport
transporter 2, ATP-binding cassette, sub-family B (MDR/TAP)	TAP2	6891	Other Transport
Transmembrane and coiled-coil domains 3	TMCO3	55002	Other Transport
Transmembrane protein 104	TMEM104	54868	Other Transport
two pore segment channel 1	TPCN1	53373	Other Transport
Two pore segment channel 2	TPCN2	219931	Other Transport
2-deoxyribose-5-phosphate aldolase homolog (C. elegans)	DERA	51071	Pentose Phosphate
glucose-6-phosphate dehydrogenase	G6PD	2539	Pentose Phosphate
phosphogluconate dehydrogenase	PGD	5226	Pentose Phosphate
6-phosphogluconolactonase	PGLS	25796	Pentose Phosphate
ribulose-5-phosphate-3-epimerase	RPE	6120	Pentose Phosphate
ribose 5-phosphate isomerase A (ribose 5-phosphate epimerase)	RPIA	22934	Pentose Phosphate
transaldolase 1	TALDO1	6888	Pentose Phosphate
transketolase (Wernicke-Korsakoff syndrome)	TKT	7086	Pentose Phosphate
transketolase-like 1	TKTL1	8277	Pentose Phosphate
transketolase-like 2	TKTL2	84076	Pentose Phosphate
dopachrome tautomerase (dopachrome delta-isomerase, tyrosine-related protein 2)	DCT	1638	Pigment
D-dopachrome tautomerase	DDT	1652	Pigment
tyrosinase (oculocutaneous albinism IA)	TYR	7299	Pigment
tyrosinase-related protein 1	TYRP1	7306	Pigment
alpha-methylacyl-CoA racemase	AMACR	23600	Polyamine
adenosylmethionine decarboxylase 1	AMD1	262	Polyamine
methylthioadenosine phosphorylase	MTAP	4507	Polyamine
ornithine decarboxylase 1	ODC1	4953	Polyamine
polyamine oxidase (exo-N4-amino)	PAOX	196743	Polyamine
spermidine/spermine N1-acetyltransferase 1	SAT1	6303	Polyamine
spermidine/spermine N1-acetyltransferase family member 2	SAT2	112483	Polyamine
spermidine/spermine N1-acetyl transferase-like 1	SATL1	340562	Polyamine
spermine oxidase	SMOX	54498	Polyamine
spermine synthase	SMS	6611	Polyamine
spermidine synthase	SRM	6723	Polyamine
aminolevulinate, delta-, dehydratase	ALAD	210	Porphyrin
aminolevulinate, delta-, synthase 1	ALAS1	211	Porphyrin
aminolevulinate, delta-, synthase 2 (sideroblastic/hypochromic anemia)	ALAS2	212	Porphyrin
Biliverdin reductase A	BLVRA	644	Porphyrin
biliverdin reductase B (flavin reductase (NADPH))	BLVRB	645	Porphyrin
coproporphyrinogen oxidase	CPOX	1371	Porphyrin
ferrochelatase (protoporphyria)	FECH	2235	Porphyrin
hydroxymethylbilane synthase	HMBS	3145	Porphyrin
heme oxygenase (decycling) 1	HMOX1	3162	Porphyrin
heme oxygenase (decycling) 2	HMOX2	3163	Porphyrin
protoporphyrinogen oxidase	PPOX	5498	Porphyrin
uroporphyrinogen decarboxylase	UROD	7389	Porphyrin
uroporphyrinogen III synthase (congenital erythropoietic porphyria)	UROS	7390	Porphyrin
aldehyde dehydrogenase 4 family, member A1	ALDH4A1	8659	Proline
proline dehydrogenase (oxidase) 1	PRODH	5625	Proline
proline dehydrogenase (oxidase) 2	PRODH2	58510	Proline
pyrroline-5-carboxylate reductase 1	PYCR1	5831	Proline
pyrroline-5-carboxylate reductase family, member 2	PYCR2	29920	Proline
pyrroline-5-carboxylate reductase-like	PYCRL	65263	Proline
methylmalonyl CoA epimerase	MCEE	84693	Propanoate
methylmalonyl Coenzyme A mutase	MUT	4594	Propanoate
propionyl Coenzyme A carboxylase, alpha polypeptide	PCCA	5095	Propanoate
Propionyl Coenzyme A carboxylase, beta polypeptide	PCCB	5096	Propanoate
ATP synthase, H+ transporting, mitochondrial F1 complex, alpha subunit, isoform 1	ATP5A1	498	Proton Transport
ATP synthase, H+ transporting mitochondrial F1 complex, beta subunit	ATP5B	506	Proton Transport
ATP synthase, H+ transporting, mitochondrial F1 complex, gamma polypeptide 1	ATP5C1	509	Proton Transport
ATP synthase, H+ transporting, mitochondrial F1 complex, gamma polypeptide 2	ATP5C2	56689	Proton Transport
ATP synthase, H+ transporting, mitochondrial F1 complex, delta subunit	ATP5D	513	Proton Transport
ATP synthase, H+ transporting, mitochondrial F1 complex, epsilon subunit	ATP5E	514	Proton Transport
ATP synthase, H+ transporting, mitochondrial F0 complex, subunit b, isoform 1	ATP5F1	515	Proton Transport
ATP synthase, H+ transporting, mitochondrial F0 complex, subunit c (subunit 9), isoform 1	ATP5G1	516	Proton Transport
ATP synthase, H+ transporting, mitochondrial F0 complex, subunit c (subunit 9), isoform 2	ATP5G2	517	Proton Transport
ATP synthase, H+ transporting, mitochondrial F0 complex, subunit c (subunit 9), isoform 3	ATP5G3	518	Proton Transport
ATP synthase, H+ transporting, mitochondrial F0 complex, subunit d	ATP5H	10476	Proton Transport
ATP synthase, H+ transporting, mitochondrial F0 complex, subunit E	ATP5I	521	Proton Transport
ATP synthase, H+ transporting, mitochondrial F0 complex, subunit F	ATP5J	522	Proton Transport
ATP synthase, H+ transporting, mitochondrial F0 complex, subunit f, isoform 2	ATP5J2	9551	Proton Transport
ATP synthase, H+ transporting, mitochondrial F0 complex, subunit g	ATP5L	10632	Proton Transport
ATP synthase, H+ transporting, mitochondrial F0 complex, subunit G2	ATP5L2	267020	Proton Transport
ATP synthase, H+ transporting, mitochondrial F1 complex, O subunit	ATP5O	539	Proton Transport
ATP synthase, H+ transporting, mitochondrial F0 complex, subunit s	ATP5S	27109	Proton Transport
ATP5S-like	ATP5SL	55101	Proton Transport
mitochondrially encoded ATP synthase 6	ATP6	4508	Proton Transport
ATPase, H+ transporting, lysosomal accessory protein 1	ATP6AP1	537	Proton Transport
ATPase, H+ transporting, lysosomal accessory protein 2	ATP6AP2	10159	Proton Transport
ATPase, H+ transporting, lysosomal V0 subunit A1	ATP6V0A1	535	Proton Transport
ATPase, H+ transporting, lysosomal V0 subunit A2	ATP6V0A2	23545	Proton Transport
ATPase, H+ transporting, lysosomal V0 subunit A4	ATP6V0A4	50617	Proton Transport
ATPase, H+ transporting, lysosomal V0 subunit B	ATP6V0B	533	Proton Transport
ATPase, H+ transporting, lysosomal V0 subunit C	ATP6V0C	527	Proton Transport
ATPase, H+ transporting, lysosomal V0 subunit D1	ATP6V0D1	9114	Proton Transport
ATPase, H+ transporting, lysosomal V0 subunit D2	ATP6V0D2	245972	Proton Transport
ATPase, H+ transporting, lysosomal V0 subunit E	ATP6V0E1	8992	Proton Transport
ATPase, H+ transporting, lysosomal V0 subunit E2	ATP6V0E2	155066	Proton Transport
ATPase, H+ transporting, lysosomal V1 subunit A	ATP6V1A	523	Proton Transport
ATPase, H+ transporting, lysosomal V1 subunit B1	ATP6V1B1	525	Proton Transport
ATPase, H+ transporting, lysosomal V1 subunit B2	ATP6V1B2	526	Proton Transport
ATPase, H+ transporting, lysosomal V1 subunit C1	ATP6V1C1	528	Proton Transport
ATPase, H+ transporting, lysosomal V1 subunit C2	ATP6V1C2	245973	Proton Transport
ATPase, H+ transporting, lysosomal V1 subunit D	ATP6V1D	51382	Proton Transport
ATPase, H+ transporting, lysosomal V1 subunit E1	ATP6V1E1	529	Proton Transport
ATPase, H+ transporting, lysosomal V1 subunit E2	ATP6V1E2	90423	Proton Transport
ATPase, H+ transporting, lysosomal V1 subunit F	ATP6V1F	9296	Proton Transport
ATPase, H+ transporting, lysosomal V1 subunit G1	ATP6V1G1	9550	Proton Transport
ATPase, H+ transporting, lysosomal V1 subunit G2	ATP6V1G2	534	Proton Transport
ATPase, H+ transporting, lysosomal V1 subunit G3	ATP6V1G3	127124	Proton Transport
ATPase, H+ transporting, lysosomal V1 subunit H	ATP6V1H	51606	Proton Transport
hydrogen voltage-gated channel 1	HVCN1	84329	Proton Transport
T-cell, immune regulator 1, ATPase, H+ transporting, lysosomal V0 subunit A3	TCIRG1	10312	Proton Transport
uncoupling protein 1 (mitochondrial, proton carrier)	UCP1	7350	Proton Transport
uncoupling protein 2 (mitochondrial, proton carrier)	UCP2	7351	Proton Transport
uncoupling protein 3 (mitochondrial, proton carrier)	UCP3	7352	Proton Transport
adenosine deaminase	ADA	100	Purine
Adenosine deaminase domain containing 1 (testis-specific)	ADAD1	132612	Purine
adenosine deaminase domain containing 2	ADAD2	161931	Purine
adenosine deaminase-like	ADAL	161823	Purine
adenosine kinase	ADK	132	Purine
adenylosuccinate lyase	ADSL	158	Purine
Adenylosuccinate synthase	ADSS	159	Purine
adenylosuccinate synthase like 1	ADSSL1	122622	Purine
adenylate kinase 1	AK1	203	Purine
adenylate kinase 2	AK2	204	Purine
adenylate kinase 3	AK3	50808	Purine
adenylate kinase 3-like 1	AK3L1	205	Purine
adenylate kinase 5	AK5	26289	Purine
adenylate kinase 7	AK7	122481	Purine
adenosine monophosphate deaminase 1 (isoform M)	AMPD1	270	Purine
adenosine monophosphate deaminase 2 (isoform L)	AMPD2	271	Purine
adenosine monophosphate deaminase (isoform E)	AMPD3	272	Purine
adenine phosphoribosyltransferase	APRT	353	Purine
5-aminoimidazole-4-carboxamide ribonucleotide formyltransferase/IMP cyclohydrolase	ATIC	471	Purine
cat eye syndrome chromosome region, candidate 1	CECR1	51816	Purine
deoxyguanosine kinase	DGUOK	1716	Purine
Fragile histidine triad gene	FHIT	2272	Purine
phosphoribosylglycinamide formyltransferase, phosphoribosylglycinamide synthetase, phosphoribosylaminoimidazole synthetase	GART	2618	Purine
guanine deaminase	GDA	9615	Purine
guanosine monophosphate reductase	GMPR	2766	Purine
guanosine monophosphate reductase 2	GMPR2	51292	Purine
guanine monphosphate synthetase	GMPS	8833	Purine
guanylate kinase 1	GUK1	2987	Purine
Hypoxanthine phosphoribosyltransferase 1 (Lesch-Nyhan syndrome)	HPRT1	3251	Purine
[truncated: 754 more rows]

## Sheet: Table S3
Sequences of all primers
Primers Sequence (5'-3')
GAPDH F	GTCAAGGCTGAGAACGGGAA
GAPDH R	TGGACTCCACGACGTACTCA
DCTPP1 F	CAGAACTCTTTCAGTGGAAAACC
DCTPP1 R	GACGTCACTAAGCTCCTCTTGAA
FEZ1 F	AACCAGTTACAGATCCAAGAGGAG
FEZ1 R	AGTCTTCTGAGAGTGAAGGGATGT
KMO F	AGATACTCGAGTGGCTACCTTCAC
KMO R	ACCTTGGGATACAATCTGATCTTC
NME3 F	CTGACCATCTTCGCTAACCTCT
NME3 R	ACCAACTTGAAGCCCTTCCT
CCR7 F	ACAGTGGACTACACTTTGTTCGAG
CCR7 R	GATGGAGTACATGATAGGGAGGAA
ISOC2 F	ATGAGACAGAGTGGTGCCTTC
ISOC2 R	CTTGATGAGTTTCTGGATCTCCTT
STAR F	GTGATGAGTAAAGTGGTCCCAGAT
STAR R	AGGACCTTGATCTCCTTGACATT
COMTD1 F	GCCTGTGGCAGTATCTTCTGAG
COMTD1 R	CTCGCAGGTCATCATAGAATCC
ESR2 F	GACACTGAAAAGGAAGGTTAGTGG
ESR2 R	ACACGACCAGACTCCATAGTGATA

## Sheet: Table S4
Antibody and dilution for IHC
Antibody	Dilution
Anti-DCTPP1 (ab224051, Abcam)	1:500
Anti-FEZ1 (ab251681, Abcam)	1:500
Anti-KMO (ab233529, Abcam)	1:400
Anti-NME3 (ab181257, Abcam)	1:200
Anti-CCR7 (ab253187, Abcam)	1:500
Anti-ISOC2 (ab118201, Abcam)	1:500
Anti-STAR (ab133657, Abcam)	1:500
Anti-COMTD1 (NBP1-82065, Bio-Techne)	1:500
Anti-ESR2 (ab5786, Abcam)	1:500

## Sheet: Table S5
Differentially-expressed MRGs (n=356)
gene	group1mea	group2mea	logFC	p	FDR
AASS	5.71959	1.84369	-1.63331	2.74439e-54	1.10764e-52
ABAT	3.19867	7.69794	1.267	3.79447e-06	6.08684e-06
ABCA9	6.03183	0.554446	-3.44348	1.23523e-62	4.37095e-60
ABCD2	3.75664	0.259905	-3.85338	5.84344e-49	1.31023e-47
ABCG2	2.36593	0.855983	-1.46676	1.1843e-42	1.5126e-41
ABHD11	10.6158	25.6935	1.27518	3.68974e-35	2.75774e-34
ABHD6	4.58215	2.15342	-1.08939	2.80587e-39	2.8889e-38
ABLIM3	13.7648	5.29778	-1.37752	3.96318e-36	3.1487e-35
ACAA2	18.0951	8.82942	-1.03521	6.08566e-39	6.04969e-38
ACACB	25.0022	2.32879	-3.4244	5.8775e-59	5.15687e-57
ACADL	2.34856	0.254324	-3.20703	5.60863e-55	2.57232e-53
ACADS	17.9752	7.77214	-1.20963	1.39222e-33	9.52376e-33
ACO1	25.155	6.96405	-1.85285	1.31333e-41	1.559e-40
ACOD1	0.00308938	0.0334141	3.43507	3.55383e-14	8.43722e-14
ACOT7	3.7761	9.88081	1.38773	2.54269e-40	2.81931e-39
ACSL1	119.634	19.8306	-2.59283	4.96664e-42	6.11139e-41
ACSL4	13.9075	6.36015	-1.12873	4.0584e-42	5.08687e-41
ACSM1	10.5709	3.72456	-1.50496	0.00550522	0.00710328
ACSM2A	0.027208	0.00820773	-1.72897	1.2727e-48	2.64774e-47
ACSM2B	0.0276699	0.00741617	-1.89957	1.01473e-50	2.84406e-49
ACSM3	1.83883	0.532844	-1.78701	1.75736e-26	7.89834e-26
ACSM5	4.53968	0.390967	-3.53747	9.70877e-56	4.72711e-54
ACSS2	26.7494	9.08847	-1.5574	1.27599e-56	7.15266e-55
ACSS3	2.98345	1.38684	-1.10518	2.81995e-24	1.10284e-23
ADCK5	1.8793	4.65766	1.30941	8.24034e-32	5.11662e-31
ADHFE1	1.50183	0.518934	-1.5331	1.7849e-47	3.1321e-46
ADORA2A	0.027869	0.0583816	1.06685	0.00497105	0.00644289
AGMAT	0.392867	0.984642	1.32556	9.49365e-35	6.86673e-34
AIFM2	13.8405	4.44378	-1.63904	7.46827e-31	4.35577e-30
AIFM3	0.134313	0.318396	1.24522	7.62787e-20	2.37181e-19
AIM2	0.388025	1.43917	1.89101	2.48419e-10	4.8956e-10
AK4	13.3367	6.55917	-1.02382	5.62544e-40	6.10331e-39
ALAS2	0.408696	0.047814	-3.09552	4.92002e-27	2.2772e-26
ALDH1L1	4.14536	0.183664	-4.49636	1.59891e-59	1.79255e-57
ALDH2	36.9785	8.75648	-2.07826	2.01623e-36	1.63404e-35
ANK2	3.43126	0.764618	-2.16593	3.34844e-49	7.76685e-48
ANTKMT	2.30555	7.93597	1.7833	6.48824e-39	6.41827e-38
ANXA1	174.994	35.6878	-2.29381	1.35769e-61	2.49074e-59
APOO	3.70944	8.24955	1.15312	6.63253e-53	2.23074e-51
ARMS2	0.0806549	0.0296221	-1.44509	6.0386e-18	1.7091e-17
ATAD3A	3.56417	7.27885	1.03014	1.56588e-26	7.05344e-26
ATCAY	0.0125168	0.0295211	1.23788	4.27508e-09	7.88583e-09
ATG9B	0.161612	0.513089	1.66667	4.43407e-24	1.7274e-23
ATP2A1	12.3655	0.440225	-4.81193	1.90537e-13	4.35912e-13
ATP5F1EP2	0.834019	1.71376	1.03902	4.27956e-10	8.31999e-10
ATP7B	0.827862	1.74007	1.07168	1.28582e-06	2.11301e-06
AVP	0.0314619	0.00775526	-2.02036	1.32361e-12	2.92237e-12
BAK1	5.10305	10.4273	1.03093	5.86696e-44	8.2219e-43
BAX	8.27829	18.0726	1.12639	7.38282e-44	9.99901e-43
BBC3	1.75409	4.38479	1.32178	1.94825e-28	9.75575e-28
BBOX1	12.6694	2.87051	-2.14197	1.0031e-36	8.22869e-36
BCL2A1	2.04704	6.27847	1.61688	2.27061e-09	4.24267e-09
BHLHA15	0.587333	1.58158	1.42912	3.454e-09	6.39465e-09
BIK	5.49959	15.76	1.51887	1.11074e-25	4.75895e-25
BLID	0.00772832	0.0196243	1.34442	2.53966e-06	4.11649e-06
BOK	33.5536	15.5357	-1.11088	8.43407e-19	2.47383e-18
BRI3BP	2.95665	6.18989	1.06595	1.4158e-37	1.2642e-36
BRINP3	0.325	2.62759	3.01523	0.000215272	0.000308317
C10orf67	0.00881681	0.0341854	1.95505	0.0349633	0.0420978
C15orf48	2.06705	6.65875	1.68768	7.62446e-18	2.14591e-17
C19orf12	11.6243	5.30267	-1.13235	2.0097e-42	2.53473e-41
CA5A	0.00408673	0.0111914	1.45337	0.00562721	0.00725604
CAMK2A	0.344176	0.105059	-1.71194	3.33408e-15	8.29613e-15
CARD19	5.19983	10.5941	1.02672	2.28414e-30	1.27684e-29
CASP14	0.1268	12.7463	6.65138	4.66387e-06	7.46368e-06
CASQ1	10.4601	0.930263	-3.49111	0.017855	0.0221051
CAT	93.7523	25.6076	-1.87228	4.23593e-60	5.34257e-58
CAV2	32.9662	4.75085	-2.79473	3.20069e-64	3.22949e-61
CAV3	0.56412	0.0397016	-3.82873	5.1119e-50	1.35734e-48
CAVIN1	271.567	78.5202	-1.79017	2.16953e-59	2.18905e-57
CCNB1	4.20729	23.8999	2.50604	4.11536e-62	1.0875e-59
CCR7	1.22836	3.77283	1.61891	6.07332e-09	1.11418e-08
CDC25C	0.205648	2.05241	3.31907	9.44478e-61	1.27064e-58
CDK1	1.53843	13.3162	3.11365	9.02705e-62	1.82166e-59
CDK5	3.71924	9.69513	1.38225	4.55997e-54	1.73623e-52
CEBPA	13.4174	3.28979	-2.02804	2.87956e-23	1.06819e-22
CEND1	0.0525885	0.178562	1.76361	4.92806e-26	2.15256e-25
CHPF	17.7467	45.8817	1.37037	2.41166e-43	3.20179e-42
CIDEA	42.6902	1.64641	-4.69651	2.75349e-50	7.50883e-49
CISD3	6.25261	14.5837	1.22183	3.98719e-28	1.96247e-27
CKMT1A	0.601884	1.77445	1.55981	7.96389e-11	1.61195e-10
CKMT1B	0.60748	1.7114	1.49427	1.42029e-07	2.43927e-07
CKMT2	4.98877	0.699764	-2.83374	1.62799e-55	7.6402e-54
CMPK2	1.96025	5.03116	1.35986	1.83318e-13	4.20382e-13
CNR1	1.08201	0.518893	-1.0602	1.19381e-38	1.1472e-37
COA6	3.91321	9.02582	1.2057	1.32518e-51	3.99137e-50
COMTD1	1.92632	6.08212	1.65873	3.36431e-33	2.24807e-32
COX6A2	4.31981	0.145946	-4.88746	1.05234e-09	1.99213e-09
COX6C	24.3994	176.027	2.85088	1.11769e-49	2.75061e-48
COX7A1	59.4651	12.7977	-2.21615	3.51463e-50	9.4567e-49
COX7A2P2	0.0234168	0.0537238	1.19802	0.00815216	0.0103858
COX7B2	0.000756637	0.291761	8.59097	0.000322122	0.00045617
CPS1	1.15822	0.554007	-1.06393	3.36927e-43	4.41505e-42
CRAT	16.8285	34.0409	1.01636	3.62086e-05	5.48154e-05
CREB3L4	15.2711	45.7528	1.58306	1.69819e-32	1.09138e-31
CRYAB	122.573	19.1831	-2.67573	1.46694e-54	6.16728e-53
CYP11B1	0.000558407	0.00199865	1.83964	0.0188161	0.0232523
CYP1A1	1.3845	0.115089	-3.58854	3.07994e-17	8.38774e-17
CYP27B1	0.528956	1.42892	1.43371	2.08878e-11	4.32767e-11
CYP2U1	4.5453	1.75257	-1.37491	3.20353e-57	1.90139e-55
DARS2	3.33654	6.77776	1.02246	3.31122e-37	2.86783e-36
DCN	196.863	51.4135	-1.93698	8.56946e-49	1.87969e-47
DCTPP1	12.9139	30.2375	1.22742	4.915e-49	1.11443e-47
DEPP1	119.2	27.7091	-2.10496	1.29274e-47	2.37159e-46
DGAT2	33.2043	3.80539	-3.12525	2.27457e-38	2.15888e-37
DHRS13	0.679704	1.47051	1.11334	5.26195e-22	1.85965e-21
DHRS2	10.355	23.9086	1.20721	0.0300759	0.0364743
DHTKD1	8.08434	16.6841	1.04527	5.02432e-35	3.71395e-34
DLGAP5	0.609935	5.67937	3.219	6.36258e-59	5.34987e-57
DMGDH	1.70046	0.279917	-2.60285	7.17998e-50	1.85759e-48
DNA2	0.713204	2.31731	1.70007	6.45685e-46	1.02598e-44
DOK7	0.556063	2.80405	2.33419	1.03669e-13	2.40465e-13
DTYMK	6.13559	12.9825	1.08129	3.19836e-45	4.88961e-44
E2F1	1.58	9.68068	2.61518	2.58806e-54	1.06586e-52
ECHDC1	15.0239	7.10987	-1.07936	2.50728e-49	5.88336e-48
ECHDC3	23.1415	9.50149	-1.28425	8.44254e-37	7.01113e-36
EPAS1	82.0455	22.8309	-1.84544	9.8384e-56	4.72711e-54
ESR2	0.266822	0.0748336	-1.83412	1.67656e-45	2.60254e-44
ETNPPL	0.0874965	0.201022	1.20006	0.000210577	0.000301807
FABP1	0.0208531	0.110546	2.40631	8.0354e-16	2.05479e-15
FAM124B	1.46452	0.640862	-1.19234	3.79064e-31	2.24326e-30
FAM72A	0.0668319	0.412781	2.62677	1.36275e-47	2.47751e-46
FDXR	2.37561	5.58055	1.23211	5.8435e-25	2.38226e-24
FEN1	6.62882	20.1932	1.60705	7.34286e-54	2.69416e-52
FEZ1	1.55349	0.60385	-1.36325	2.52589e-48	5.09725e-47
FKBP10	18.6463	44.0092	1.23892	7.18001e-33	4.65892e-32
FKBP4	25.1461	65.284	1.3764	1.9346e-39	2.00207e-38
FLAD1	7.4266	17.866	1.26644	7.92389e-60	9.40613e-58
FLVCR1	1.81023	4.84253	1.41959	2.33694e-48	4.76358e-47
FOXO1	13.7257	4.15559	-1.72375	6.53425e-61	9.41865e-59
FTMT	0.131595	0.0595128	-1.14483	5.96679e-44	8.30412e-43
G0S2	238.775	16.6609	-3.84112	1.28228e-47	2.37159e-46
GABARAPL1	30.4139	11.368	-1.41975	4.93421e-62	1.10636e-59
GCAT	4.30629	8.93193	1.05253	1.04811e-21	3.64044e-21
GFER	1.29744	3.12409	1.26777	5.59116e-32	3.50402e-31
GGCT	11.4551	30.1604	1.39667	3.65852e-45	5.50962e-44
GIMAP8	12.067	3.51297	-1.7803	1.4416e-54	6.16728e-53
GK	0.812222	1.70728	1.07175	6.30969e-29	3.25651e-28
GLYAT	7.93415	0.155144	-5.6764	3.71463e-57	2.14175e-55
GLYATL1	0.479246	1.61831	1.75565	1.42228e-06	2.32591e-06
GLYATL3	0.0327752	0.424692	3.69574	0.000614825	0.0008539
GLYCTK	1.43081	0.580743	-1.30086	6.0795e-18	1.71827e-17
GPAM	58.5095	3.17832	-4.20234	7.2557e-59	5.8568e-57
HADH	15.4506	6.87213	-1.16883	8.87995e-52	2.75688e-50
HAO2	0.273265	0.723653	1.405	5.93185e-12	1.26672e-11
HAP1	0.738371	0.225143	-1.7135	3.65223e-24	1.42557e-23
HELZ2	2.85009	6.36406	1.15894	4.18099e-23	1.53684e-22
HGF	1.47601	0.731807	-1.01216	5.72226e-31	3.36662e-30
HIF3A	1.83086	0.152531	-3.58535	1.29959e-62	4.37095e-60
HJURP	0.419236	4.57603	3.44826	5.02419e-61	8.05497e-59
HMGA1	23.6393	66.9863	1.50268	1.62582e-37	1.43271e-36
HOGA1	0.531939	0.166568	-1.67515	1.53941e-37	1.36251e-36
HPDL	0.442856	1.62908	1.87915	0.000460769	0.000645717
HSD3B2	0.0291708	0.834358	4.83807	5.62166e-13	1.25771e-12
HSPE1	5.71559	13.0325	1.18913	6.2614e-41	7.22029e-40
IDH2	37.0363	90.7705	1.29328	2.77233e-38	2.59007e-37
IFI27	20.6854	76.6845	1.89032	4.50595e-08	7.92764e-08
IFI6	70.1966	499.568	2.83121	6.39754e-38	5.81543e-37
IFIT2	5.74898	11.9484	1.05544	0.00031342	0.000444158
IGF1	1.63225	0.32522	-2.32738	3.94962e-49	9.05719e-48
IKBKE	2.27342	5.16533	1.184	2.40077e-33	1.62576e-32
IL6	7.71462	1.19392	-2.69188	4.20167e-33	2.77091e-32
IQCN	2.21247	0.759088	-1.54332	3.46252e-37	2.98605e-36
IRF7	5.03114	18.8943	1.90899	4.36189e-44	6.28735e-43
ISOC2	5.9305	11.8913	1.00368	1.10118e-34	7.93634e-34
JTB	4.54773	10.3754	1.18995	6.36725e-44	8.74089e-43
JUN	167.537	64.7417	-1.37172	4.79119e-38	4.39483e-37
KANK2	21.4163	10.3844	-1.04429	2.20516e-35	1.69848e-34
KCNJ11	2.51539	6.07938	1.27314	9.83901e-16	2.50065e-15
KDR	15.1245	7.34368	-1.04231	3.91981e-39	3.97496e-38
KLC2	3.43601	7.06816	1.0406	3.42186e-39	3.50524e-38
KMO	0.421746	1.29344	1.61677	1.41526e-12	3.10435e-12
LDHD	8.99414	3.24368	-1.47135	1.4855e-30	8.44434e-30
LIPF	0.0288673	0.134584	2.221	6.34071e-17	1.69928e-16
LRRC59	17.7705	42.383	1.25401	9.49719e-49	2.06079e-47
MAFF	10.0368	3.63852	-1.46388	3.05519e-37	2.66899e-36
MAOA	44.6652	5.14571	-3.11771	5.26061e-56	2.65398e-54
MAP1B	12.2483	5.73012	-1.09594	1.05685e-38	1.02045e-37
MAP1LC3C	5.46616	0.454532	-3.58807	5.83291e-59	5.15687e-57
MAPK10	0.743963	0.218109	-1.77018	8.00169e-35	5.82939e-34
MARK1	1.25757	0.622166	-1.01527	1.49994e-30	8.50246e-30
MCCD1	0.484028	1.0051	1.05418	0.000672436	0.000930711
MCRIP2	2.13424	6.56571	1.62123	2.8883e-44	4.19322e-43
ME1	18.8909	6.86516	-1.46033	1.85623e-16	4.89657e-16
MEF2C	5.5044	2.4843	-1.14774	2.19152e-45	3.37594e-44
MGARP	0.840458	0.228361	-1.87986	1.03803e-48	2.205e-47
MGST1	49.7616	24.2541	-1.0368	2.87834e-16	7.49482e-16
MICALL2	1.91172	3.92029	1.03609	6.17196e-21	2.02459e-20
MICU3	1.96208	0.441146	-2.15306	1.08044e-58	8.0753e-57
MIR210	0.0878159	0.25443	1.53471	0.000449312	0.000630536
MLLT11	1.2248	3.291	1.42599	1.65723e-28	8.3817e-28
MMP1	0.180227	15.4739	6.42388	2.23364e-51	6.43926e-50
MMP9	6.15285	49.2234	3.00002	2.33242e-30	1.30023e-29
MOCS1	12.5505	3.12348	-2.00651	3.08193e-56	1.5947e-54
MPC1L	0.00834513	0.0190205	1.18855	0.000974991	0.00133211
MRPL12	1.63297	5.15069	1.65727	3.64165e-23	1.34348e-22
MRPL13	5.5814	13.0693	1.22748	1.14026e-48	2.39693e-47
MRPL14	22.3387	55.3887	1.31004	2.64597e-50	7.31448e-49
MRPL24	26.9832	57.6033	1.09409	3.64216e-40	3.9945e-39
MRPL55	10.4234	22.5619	1.11406	1.36827e-37	1.22719e-36
MRPS12	8.47528	19.9036	1.2317	2.36571e-44	3.48468e-43
MRPS30	7.6624	24.7212	1.68988	6.44891e-12	1.36989e-11
MRPS34	24.741	64.0933	1.37327	2.31315e-48	4.76321e-47
MSRB3	19.117	5.77876	-1.72602	5.18903e-61	8.05497e-59
MT-TE	0.575144	0.239092	-1.26636	6.33654e-12	1.34873e-11
MT-TF	3.77935	1.4765	-1.35596	1.61143e-30	9.0834e-30
MTARC1	7.85673	1.37394	-2.51561	1.08769e-39	1.14321e-38
MTFP1	0.123984	0.257313	1.05337	1.34514e-16	3.56233e-16
MTFR2	0.271739	1.86474	2.77868	3.45256e-58	2.32242e-56
MTHFD2	2.82436	7.63764	1.4352	4.43496e-52	1.42059e-50
MX1	6.6534	22.4504	1.75458	2.86946e-12	6.19313e-12
MYH7	33.7889	0.343316	-6.62087	2.47751e-07	4.17331e-07
MYL10	0.00517611	0.0114081	1.14012	0.00237213	0.00316807
MYOC	11.9087	1.08252	-3.45954	1.66095e-63	8.37949e-61
MYOM2	3.78905	0.6566	-2.52875	5.74221e-44	8.10335e-43
NAT8L	14.4251	1.80529	-2.99828	6.60329e-43	8.54194e-42
NAXE	28.7693	71.7634	1.31872	3.56116e-54	1.4091e-52
NDUFAF6	2.34117	5.46378	1.22267	1.0808e-43	1.45403e-42
NDUFC2-KCTD14	0.00120354	0.0034381	1.51433	0.0200253	0.0247314
NEB	4.57149	0.165088	-4.79135	0.00171659	0.00231402
NECTIN2	27.3486	65.1144	1.25151	2.12991e-40	2.38786e-39
NEFL	0.0737168	0.264114	1.8411	0.00278337	0.00369529
NEU4	0.0262726	0.216447	3.04239	3.11782e-06	5.02537e-06
NGB	0.0228053	0.0959071	2.07227	3.4325e-13	7.77416e-13
NIPSNAP3B	3.61515	0.586426	-2.62403	5.1978e-64	3.49639e-61
NME1	2.2315	8.23975	1.88459	9.53865e-54	3.43732e-52
NME3	14.8308	41.336	1.4788	1.50688e-31	9.10443e-31
NMNAT2	2.27095	0.694799	-1.70863	3.61224e-46	5.83161e-45
NOD2	0.512546	1.36578	1.41397	2.45468e-23	9.15628e-23
NOS1	0.163532	0.041349	-1.98365	6.67286e-42	8.11194e-41
NR3C1	21.0001	6.84317	-1.61766	1.74381e-59	1.8521e-57
NR4A1	34.3919	9.49884	-1.85625	5.94023e-31	3.4847e-30
NRP1	19.087	8.97368	-1.08882	5.02977e-32	3.16202e-31
NTHL1	3.64305	8.52786	1.22704	3.65131e-29	1.89418e-28
NTSR1	0.0307115	0.11893	1.95326	4.6347e-12	9.93925e-12
NUDT1	3.86192	8.16073	1.07938	1.11603e-30	6.38004e-30
OAS1	5.15373	14.3617	1.47853	1.47195e-19	4.52115e-19
OCIAD2	9.56537	19.3236	1.01447	5.95648e-37	5.02936e-36
OPRD1	0.0496434	0.349757	2.81668	1.02638e-07	1.76877e-07
OTC	0.136022	0.0164916	-3.04403	1.38101e-47	2.48829e-46
OXLD1	6.94802	15.1489	1.12454	7.58832e-32	4.74094e-31
P2RY12	3.49376	0.646493	-2.43408	2.1145e-53	7.23232e-52
P4HA1	14.8724	29.8221	1.00374	4.5999e-32	2.90081e-31
PAGE4	0.00987522	0.0267772	1.43912	1.18937e-07	2.04617e-07
PAK5	0.961733	0.104711	-3.19922	4.73268e-38	4.36099e-37
PARP1	7.6563	17.7359	1.21195	1.99706e-56	1.0892e-54
PARP9	7.20284	14.5245	1.01185	7.35744e-29	3.77794e-28
PC	15.5007	6.04111	-1.35944	9.43643e-24	3.59976e-23
PCCA	5.46041	2.72042	-1.00518	6.27928e-48	1.24231e-46
PCK1	12.1282	0.469545	-4.69096	1.0007e-47	1.92324e-46
PDE2A	9.66097	1.20719	-3.00052	1.21927e-64	2.46048e-61
PDF	0.0578823	0.124909	1.10968	1.7484e-11	3.63364e-11
PDK4	125.462	12.1168	-3.37217	3.23441e-58	2.2507e-56
PDP2	4.18031	1.95749	-1.0946	5.32412e-39	5.34532e-38
PECR	7.75272	3.4436	-1.17078	1.48827e-12	3.26095e-12
PEMT	12.757	5.9178	-1.10815	3.5579e-21	1.19465e-20
PERM1	0.327323	0.147489	-1.15011	9.47716e-07	1.56377e-06
PFDN2	37.1684	86.117	1.21222	1.87148e-39	1.94673e-38
PID1	9.25426	1.7624	-2.39258	8.54277e-55	3.74768e-53
PIF1	0.160775	0.799587	2.31421	8.08138e-42	9.7654e-41
PLA2G2A	30.1983	12.863	-1.23124	1.99231e-16	5.24867e-16
PLA2G4A	6.75898	2.56938	-1.39538	1.24364e-51	3.80252e-50
PLA2G4F	0.435673	1.16081	1.41381	5.7556e-14	1.35846e-13
PLAUR	2.97903	9.65533	1.69648	1.16775e-41	1.3944e-40
PLEKHN1	0.745166	1.60408	1.10611	4.32337e-18	1.23228e-17
PLN	6.26277	1.77297	-1.82063	3.66362e-21	1.22607e-20
PM20D1	0.295904	0.121584	-1.28318	7.83801e-31	4.54515e-30
PMAIP1	2.81412	9.45147	1.74786	5.96223e-26	2.59306e-25
PNKD	6.86062	13.9206	1.0208	6.28179e-35	4.60969e-34
POLQ	0.178122	1.04318	2.55005	2.19634e-51	6.42351e-50
POLR1G	0.908803	2.00322	1.14028	2.50862e-47	4.32683e-46
PPARA	3.40431	1.38461	-1.29788	1.47851e-46	2.46582e-45
PPARGC1A	0.711996	0.33844	-1.07297	1.21413e-42	1.54095e-41
PPM1E	0.104823	0.518034	2.30509	5.44767e-06	8.66305e-06
PPP1R15A	44.9648	19.4864	-1.20633	5.41e-37	4.58714e-36
PPP2R2B	0.295262	0.0941293	-1.64928	4.90008e-42	6.06648e-41
PRELID3A	0.848866	1.69861	1.00075	9.8342e-19	2.87199e-18
PRKCA	2.1097	1.00492	-1.06996	3.92444e-43	5.10936e-42
PRKN	0.808464	0.248231	-1.7035	2.28609e-58	1.64762e-56
PRXL2A	40.3696	19.3341	-1.06212	2.04734e-19	6.2694e-19
PUSL1	1.71917	3.91133	1.18595	2.7423e-38	2.57394e-37
PYCARD	6.08499	21.2094	1.80138	3.05557e-29	1.59332e-28
PYCR1	5.736	27.0502	2.23752	2.35273e-56	1.24942e-54
PYROXD2	6.13633	2.72184	-1.17279	5.77096e-39	5.76525e-38
RAB3A	1.58752	4.18574	1.3987	2.07885e-37	1.82396e-36
RAB5IF	0.221166	0.533829	1.27125	1.85617e-21	6.338e-21
RAD51	0.628104	3.62609	2.52934	1.88671e-57	1.15375e-55
RECQL4	1.01548	6.59912	2.70011	1.57757e-57	9.94856e-56
REEP1	1.80921	4.19524	1.21339	2.91691e-07	4.90936e-07
RGS2	73.3586	17.3022	-2.08401	6.52553e-41	7.48211e-40
RHOU	19.96	7.11391	-1.4884	1.93179e-47	3.36064e-46
RNF186	0.833465	0.0947304	-3.13722	4.44035e-41	5.14978e-40
ROMO1	31.4478	70.7417	1.1696	2.10522e-31	1.25691e-30
RSAD2	3.10547	9.73356	1.64816	1.63866e-16	4.33396e-16
SACS	3.2365	1.42695	-1.1815	3.68601e-37	3.16526e-36
SCCPDH	27.995	57.5557	1.03979	7.67609e-21	2.49442e-20
SCO2	0.0475894	0.189441	1.99304	6.78798e-17	1.81673e-16
SDS	0.973237	4.49912	2.20878	5.19494e-48	1.03796e-46
SDSL	3.96958	8.91194	1.16675	7.62894e-30	4.14965e-29
SFXN1	3.39855	7.1528	1.07359	1.23522e-45	1.9474e-44
SFXN2	2.2514	4.76554	1.08182	1.77071e-17	4.88822e-17
SFXN5	1.36837	3.35711	1.29477	1.16276e-21	4.02479e-21
SGK1	17.1596	6.3173	-1.44163	2.03413e-36	1.64195e-35
SHARPIN	14.4378	29.0001	1.00621	4.44358e-36	3.50279e-35
SLC19A3	18.7581	0.690064	-4.76464	3.31283e-52	1.07827e-50
SLC25A10	1.89419	4.58019	1.27383	2.79715e-29	1.46996e-28
SLC25A22	2.96832	8.47254	1.51315	2.10553e-51	6.24848e-50
SLC25A25	11.4223	5.40933	-1.07833	2.35278e-25	9.85044e-25
SLC25A27	4.33899	1.13125	-1.93944	8.83783e-53	2.92373e-51
SLC25A34	0.773419	0.274312	-1.49543	1.96307e-34	1.39982e-33
SLC25A39	21.7306	47.9982	1.14325	3.17863e-47	5.43408e-46
SLC25A47	0.0146628	0.0454889	1.63335	0.000695444	0.000960579
SLC2A1	7.46211	20.3509	1.44744	1.10465e-31	6.77563e-31
SLC2A4	7.75919	0.394895	-4.29637	4.31122e-62	1.0875e-59
SLC34A1	0.00613628	0.0152685	1.31512	0.00033755	0.000477014
SLC8A3	0.0904619	0.03222	-1.48935	2.88747e-18	8.28865e-18
SLIT3	17.2392	3.28259	-2.39279	7.79443e-55	3.49537e-53
SNCA	0.947009	0.259901	-1.86542	1.18892e-53	4.20918e-52
SNPH	1.47395	3.0557	1.05181	0.0153993	0.0191826
SORD	1.59907	4.82579	1.59353	1.54909e-33	1.0561e-32
SOX10	28.4009	8.84519	-1.68297	2.21554e-29	1.16735e-28
SP140	0.411808	1.00023	1.28028	1.16412e-13	2.69403e-13
SPHKAP	0.823045	0.117151	-2.8126	1.29036e-44	1.92884e-43
SREBF1	19.5561	44.2975	1.17961	4.32046e-19	1.29357e-18
STAP1	0.343558	0.765466	1.15579	2.42251e-07	4.09089e-07
STAR	0.14393	0.60441	2.07016	6.10542e-08	1.06673e-07
STARD3	7.02224	16.0958	1.19668	2.98272e-12	6.4307e-12
STXBP1	6.71838	3.13713	-1.09867	4.30395e-47	7.23782e-46
TARS2	7.06024	14.7663	1.06452	7.69033e-50	1.93988e-48
TCL1A	0.243763	0.828635	1.76526	1.36965e-05	2.12611e-05
TDRKH	2.67569	6.00741	1.16683	7.78129e-40	8.35247e-39
TERT	0.0156301	0.0961435	2.62086	7.25337e-22	2.53241e-21
TFRC	10.8481	23.2798	1.10164	1.40523e-17	3.89527e-17
TH	0.0614504	0.25201	2.03598	0.000290533	0.000412304
THRSP	80.1496	12.678	-2.66037	5.17806e-44	7.41087e-43
TIMM17A	11.2196	24.8558	1.14757	9.39126e-59	7.28906e-57
TIMM17B	6.77212	15.5588	1.20005	9.22574e-48	1.79015e-46
TK2	5.18681	2.57154	-1.01221	1.38106e-49	3.31782e-48
TLE6	0.537439	1.56328	1.5404	2.0709e-19	6.33192e-19
TMEM14EP	0.0270009	0.261469	3.27556	0.000481836	0.00067337
TMEM71	2.25482	0.861121	-1.38872	4.69257e-36	3.68467e-35
TMPRSS2	7.28417	3.13074	-1.21826	5.56106e-16	1.42776e-15
TOMM40	8.58325	19.8639	1.21055	1.16316e-47	2.17339e-46
TP53AIP1	1.26902	0.250665	-2.33989	1.04768e-31	6.44581e-31
TP63	13.79	2.22669	-2.63066	3.2344e-38	3.00784e-37
TPPP	4.03718	1.70254	-1.24566	2.2787e-38	2.15888e-37
TSTD1	21.2869	50.66	1.25088	2.8327e-33	1.89913e-32
TTN	1.38354	0.118766	-3.54217	1.27558e-27	6.11428e-27
TXNIP	658.32	173.019	-1.92786	2.86295e-59	2.75116e-57
TYMP	7.78999	26.1513	1.74719	8.55195e-40	9.13113e-39
TYMS	0.992024	3.02314	1.6076	3.27003e-37	2.84436e-36
UBL4B	0.267593	0.127514	-1.06938	2.60955e-21	8.83569e-21
UCP1	0.471215	1.02799	1.12537	6.2478e-27	2.872e-26
UQCC2	3.74162	8.64954	1.20896	3.20444e-47	5.43408e-46
UQCC3	1.43325	2.97973	1.05589	9.41424e-30	5.09328e-29
ZNF205	2.76574	5.72542	1.04972	1.55466e-24	6.188e-24

## Sheet: Table S6
Clinical characteristics of BC patients from GEO validation cohort (GSE88770 merged with GSE425680)
Clinical characteristics	Group	No. of case (%)
Grade	Grade 1	24 (10.86)
	Grade 2	136 (61.54)
	Grade 3	60 (27.15)
	Unknown	1 (0.45)
Lymph node status	Positive	109 (49.32)
	Negative	111 (50.23)
	Unknown	1 (0.45)
ER status	Positive	173 (78.28)
	Negative	45 (20.36)
	Unknown	3 (1.36)
Survival status	Alive	158 (71.49)
	Dead	63 (28.51)

## Sheet: Table S7
GO analysis of differentially-expressed MRGs
ONTOLOGY	ID	Description	GeneRatio	BgRatio	pvalue	p.adjust	qvalue	geneID	Count
BP	GO:0006631	fatty acid metabolic process	39/340	395/18800	5.34246e-18	1.32277e-14	9.53677e-15	ABCD2/ABHD6/ACAA2/ACACB/ACADL/ACADS/ACOT7/ACSL1/ACSL4/ACSM1/ACSM2A/ACSM2B/ACSM3/ACSM5/ANXA1/AVP/CNR1/CRAT/CYP1A1/CYP2U1/DGAT2/ECHDC1/ECHDC3/FABP1/GPAM/HADH/HAO2/PCCA/PCK1/PDK4/PECR/PLA2G4A/PLA2G4F/PM20D1/PPARA/PPARGC1A/SNCA/SREBF1/TH	39
BP	GO:0009117	nucleotide metabolic process	43/340	487/18800	6.27202e-18	1.32277e-14	9.53677e-15	AASS/ACACB/ACOT7/ACSL1/ACSL4/ACSM1/ACSM2A/ACSM2B/ACSM3/ACSM5/ACSS2/AK4/ANTKMT/ATP5F1EP2/CMPK2/DCTPP1/DGAT2/DHTKD1/DTYMK/FLAD1/GLYAT/GPAM/IGF1/KMO/ME1/NAXE/NME1/NME3/NMNAT2/NOS1/NTHL1/PARP1/PARP9/PDE2A/PDK4/PID1/PPARA/PPARGC1A/SNCA/TK2/TYMP/TYMS/UQCC3	43
BP	GO:0006753	nucleoside phosphate metabolic process	43/340	495/18800	1.14886e-17	1.6153e-14	1.16458e-14	AASS/ACACB/ACOT7/ACSL1/ACSL4/ACSM1/ACSM2A/ACSM2B/ACSM3/ACSM5/ACSS2/AK4/ANTKMT/ATP5F1EP2/CMPK2/DCTPP1/DGAT2/DHTKD1/DTYMK/FLAD1/GLYAT/GPAM/IGF1/KMO/ME1/NAXE/NME1/NME3/NMNAT2/NOS1/NTHL1/PARP1/PARP9/PDE2A/PDK4/PID1/PPARA/PPARGC1A/SNCA/TK2/TYMP/TYMS/UQCC3	43
BP	GO:0008637	apoptotic mitochondrial changes	22/340	107/18800	2.23709e-17	2.35901e-14	1.70078e-14	ACAA2/AIFM2/ATP2A1/AVP/BAK1/BAX/BBC3/BIK/BOK/CAMK2A/GGCT/HGF/IFI6/IFIT2/IGF1/MLLT11/MMP9/PLAUR/PMAIP1/PRKN/PYCARD/ZNF205	22
BP	GO:0044282	small molecule catabolic process	35/340	376/18800	1.84742e-15	1.20109e-12	8.65951e-13	AASS/ABAT/ABCD2/ACAA2/ACACB/ACADL/ACADS/ADHFE1/ALDH1L1/ALDH2/CNR1/CRAT/CYP1A1/CYP27B1/ECHDC1/FABP1/GCAT/GK/GLYCTK/HADH/HOGA1/KMO/LDHD/MIR210/NOS1/NTSR1/NUDT1/OTC/PCCA/PCK1/PNKD/PPARA/SDS/SDSL/SORD	35
BP	GO:0006091	generation of precursor metabolites and energy	40/340	494/18800	1.88933e-15	1.20109e-12	8.65951e-13	ACO1/ACSM1/ACSS2/ACSS3/AIFM2/AK4/ALDH1L1/ALDH2/ANTKMT/ATP5F1EP2/AVP/CAT/CCNB1/CDK1/CEBPA/COA6/COX6A2/COX6C/COX7A1/COX7A2P2/COX7B2/DHRS2/DHTKD1/DMGDH/FDXR/IDH2/IGF1/ME1/MIR210/MTFR2/NDUFC2-KCTD14/PID1/PPARA/PPARGC1A/SCO2/SLC25A22/SLC25A25/SNCA/UQCC2/UQCC3	40
BP	GO:0001836	release of cytochrome c from mitochondria	16/340	56/18800	1.99328e-15	1.20109e-12	8.65951e-13	AVP/BAK1/BAX/BBC3/BIK/BOK/GGCT/HGF/IFI6/IGF1/MLLT11/MMP9/PLAUR/PMAIP1/PRKN/PYCARD	16
BP	GO:0010821	regulation of mitochondrion organization	23/340	148/18800	2.67546e-15	1.41064e-12	1.01703e-12	ACAA2/AVP/BAX/BBC3/BIK/BOK/DCN/HGF/IGF1/KDR/MGARP/MLLT11/MMP9/PDE2A/PID1/PLAUR/PMAIP1/PPARGC1A/PRKN/PYCARD/SREBF1/TFRC/ZNF205	23
BP	GO:0051881	regulation of mitochondrial membrane potential	16/340	71/18800	1.19881e-13	5.61844e-11	4.05073e-11	ADORA2A/BAK1/BAX/BOK/DCN/IFI6/KDR/MLLT11/MYOC/OPRD1/PARP1/PID1/PMAIP1/PRKN/PYCR1/TCL1A	16
BP	GO:0009165	nucleotide biosynthetic process	27/340	255/18800	1.60363e-13	6.76411e-11	4.87672e-11	ACACB/ACOT7/ACSL1/ACSL4/ACSS2/AK4/ANTKMT/ATP5F1EP2/CMPK2/DTYMK/FLAD1/KMO/ME1/NME1/NME3/NMNAT2/NOS1/PARP1/PARP9/PDK4/PID1/PPARA/PPARGC1A/SNCA/TK2/TYMS/UQCC3	27
BP	GO:1901293	nucleoside phosphate biosynthetic process	27/340	257/18800	1.93886e-13	7.43465e-11	5.36016e-11	ACACB/ACOT7/ACSL1/ACSL4/ACSS2/AK4/ANTKMT/ATP5F1EP2/CMPK2/DTYMK/FLAD1/KMO/ME1/NME1/NME3/NMNAT2/NOS1/PARP1/PARP9/PDK4/PID1/PPARA/PPARGC1A/SNCA/TK2/TYMS/UQCC3	27
BP	GO:0045333	cellular respiration	25/340	231/18800	7.99852e-13	2.61452e-10	1.88499e-10	ACO1/AIFM2/AK4/ANTKMT/ATP5F1EP2/CAT/CCNB1/CDK1/COA6/COX6A2/COX7A1/COX7A2P2/COX7B2/DHTKD1/IDH2/MIR210/MTFR2/NDUFC2-KCTD14/PPARGC1A/SCO2/SLC25A22/SLC25A25/SNCA/UQCC2/UQCC3	25
BP	GO:0009410	response to xenobiotic stimulus	33/340	411/18800	8.05802e-13	2.61452e-10	1.88499e-10	ABAT/ACACB/ACSL1/ACSM1/ACSM2B/ADORA2A/AIM2/BAK1/CAT/CDK1/CPS1/CYP1A1/CYP2U1/E2F1/GLYAT/HADH/JUN/KCNJ11/MAP1B/MEF2C/NOS1/OTC/PPM1E/RAD51/SLC34A1/SNCA/SORD/SOX10/SREBF1/TFRC/TH/TXNIP/TYMS	33
BP	GO:0046395	carboxylic acid catabolic process	25/340	238/18800	1.5678e-12	4.72355e-10	3.40554e-10	AASS/ABAT/ABCD2/ACAA2/ACACB/ACADL/ACADS/ADHFE1/ALDH1L1/CNR1/CRAT/ECHDC1/FABP1/GCAT/HADH/HOGA1/KMO/LDHD/NOS1/OTC/PCCA/PCK1/PPARA/SDS/SDSL	25
BP	GO:0006839	mitochondrial transport	22/340	182/18800	2.11367e-12	5.94365e-10	4.28519e-10	ABLIM3/ACAA2/BAK1/BAX/BBC3/BOK/CAMK2A/FLVCR1/MGARP/MICALL2/PMAIP1/PRKN/RHOU/ROMO1/SLC25A10/SREBF1/STARD3/TIMM17A/TIMM17B/TOMM40/UBL4B/ZNF205	22
BP	GO:0016054	organic acid catabolic process	25/340	242/18800	2.27809e-12	6.00561e-10	4.32986e-10	AASS/ABAT/ABCD2/ACAA2/ACACB/ACADL/ACADS/ADHFE1/ALDH1L1/CNR1/CRAT/ECHDC1/FABP1/GCAT/HADH/HOGA1/KMO/LDHD/NOS1/OTC/PCCA/PCK1/PPARA/SDS/SDSL	25
BP	GO:0010822	positive regulation of mitochondrion organization	15/340	75/18800	4.55212e-12	1.12946e-09	8.14309e-10	BAX/BBC3/BIK/BOK/DCN/KDR/MGARP/MLLT11/MMP9/PLAUR/PMAIP1/PPARGC1A/PRKN/PYCARD/ZNF205	15
BP	GO:0015980	energy derivation by oxidation of organic compounds	28/340	321/18800	6.62313e-12	1.55202e-09	1.11896e-09	ACO1/ACSM1/AIFM2/AK4/ANTKMT/ATP5F1EP2/CAT/CCNB1/CDK1/COA6/COX6A2/COX7A1/COX7A2P2/COX7B2/DHTKD1/IDH2/IGF1/MIR210/MTFR2/NDUFC2-KCTD14/PID1/PPARGC1A/SCO2/SLC25A22/SLC25A25/SNCA/UQCC2/UQCC3	28
BP	GO:0006637	acyl-CoA metabolic process	16/340	93/18800	9.95016e-12	2.09849e-09	1.51295e-09	AASS/ACACB/ACOT7/ACSL1/ACSL4/ACSM1/ACSM2A/ACSM2B/ACSM3/ACSM5/ACSS2/DGAT2/GLYAT/GPAM/PDK4/SNCA	16
BP	GO:0035383	thioester metabolic process	16/340	93/18800	9.95016e-12	2.09849e-09	1.51295e-09	AASS/ACACB/ACOT7/ACSL1/ACSL4/ACSM1/ACSM2A/ACSM2B/ACSM3/ACSM5/ACSS2/DGAT2/GLYAT/GPAM/PDK4/SNCA	16
BP	GO:0001666	response to hypoxia	26/340	286/18800	1.52493e-11	3.06293e-09	2.20828e-09	ABAT/ACAA2/AK4/ALAS2/CAT/CAV3/CRYAB/CYP1A1/E2F1/EPAS1/FABP1/HIF3A/MGARP/MIR210/NOS1/OPRD1/PCK1/PLEKHN1/PMAIP1/PPARA/SLC2A1/SLC2A4/SLC8A3/TERT/TFRC/TH	26
BP	GO:0090199	regulation of release of cytochrome c from mitochondria	12/340	46/18800	2.26195e-11	4.33678e-09	3.12669e-09	AVP/BAX/BBC3/BIK/HGF/IGF1/MLLT11/MMP9/PLAUR/PMAIP1/PRKN/PYCARD	12
BP	GO:0072521	purine-containing compound metabolic process	31/340	416/18800	2.80908e-11	5.09413e-09	3.67272e-09	AASS/ACACB/ACOT7/ACSL1/ACSL4/ACSM1/ACSM2A/ACSM2B/ACSM3/ACSM5/ACSS2/AK4/ANTKMT/ATP5F1EP2/DGAT2/DHTKD1/GLYAT/GPAM/IGF1/NME1/NME3/NOS1/NUDT1/PARP1/PDE2A/PDK4/PID1/PPARA/PPARGC1A/SNCA/UQCC3	31
BP	GO:0009150	purine ribonucleotide metabolic process	29/340	366/18800	2.89851e-11	5.09413e-09	3.67272e-09	AASS/ACACB/ACOT7/ACSL1/ACSL4/ACSM1/ACSM2A/ACSM2B/ACSM3/ACSM5/ACSS2/AK4/ANTKMT/ATP5F1EP2/DGAT2/DHTKD1/GLYAT/GPAM/IGF1/NME1/NME3/PARP1/PDE2A/PDK4/PID1/PPARA/PPARGC1A/SNCA/UQCC3	29
BP	GO:0006163	purine nucleotide metabolic process	30/340	394/18800	3.50284e-11	5.90999e-09	4.26093e-09	AASS/ACACB/ACOT7/ACSL1/ACSL4/ACSM1/ACSM2A/ACSM2B/ACSM3/ACSM5/ACSS2/AK4/ANTKMT/ATP5F1EP2/DGAT2/DHTKD1/GLYAT/GPAM/IGF1/NME1/NME3/NOS1/PARP1/PDE2A/PDK4/PID1/PPARA/PPARGC1A/SNCA/UQCC3	30
BP	GO:0036293	response to decreased oxygen levels	26/340	299/18800	4.12761e-11	6.69625e-09	4.82779e-09	ABAT/ACAA2/AK4/ALAS2/CAT/CAV3/CRYAB/CYP1A1/E2F1/EPAS1/FABP1/HIF3A/MGARP/MIR210/NOS1/OPRD1/PCK1/PLEKHN1/PMAIP1/PPARA/SLC2A1/SLC2A4/SLC8A3/TERT/TFRC/TH	26
BP	GO:0070482	response to oxygen levels	27/340	324/18800	4.5695e-11	7.13858e-09	5.1467e-09	ABAT/ACAA2/AK4/ALAS2/CAT/CAV3/CRYAB/CYP1A1/E2F1/EPAS1/FABP1/FOXO1/HIF3A/MGARP/MIR210/NOS1/OPRD1/PCK1/PLEKHN1/PMAIP1/PPARA/SLC2A1/SLC2A4/SLC8A3/TERT/TFRC/TH	27
BP	GO:0019395	fatty acid oxidation	16/340	106/18800	7.78998e-11	1.1735e-08	8.46062e-09	ABCD2/ACAA2/ACACB/ACADL/ACADS/ACSM1/CNR1/CRAT/DGAT2/ECHDC1/FABP1/HADH/HAO2/PDK4/PPARA/PPARGC1A	16
BP	GO:0009259	ribonucleotide metabolic process	29/340	384/18800	9.18576e-11	1.33605e-08	9.63255e-09	AASS/ACACB/ACOT7/ACSL1/ACSL4/ACSM1/ACSM2A/ACSM2B/ACSM3/ACSM5/ACSS2/AK4/ANTKMT/ATP5F1EP2/DGAT2/DHTKD1/GLYAT/GPAM/IGF1/NME1/NME3/PARP1/PDE2A/PDK4/PID1/PPARA/PPARGC1A/SNCA/UQCC3	29
BP	GO:0046394	carboxylic acid biosynthetic process	26/340	316/18800	1.40055e-10	1.96917e-08	1.41972e-08	AASS/ABAT/ABCD2/ACACB/ACADL/ACOT7/ACSM1/ACSM2A/ACSM2B/ACSM3/ACSM5/ANXA1/AVP/CPS1/CYP1A1/HOGA1/KMO/OTC/PDK4/PECR/PLA2G4A/PLA2G4F/PYCR1/SDS/SDSL/STAR	26
BP	GO:0062012	regulation of small molecule metabolic process	27/340	342/18800	1.55702e-10	2.11855e-08	1.52741e-08	ABCD2/ACACB/ACADL/AK4/ANTKMT/ANXA1/ATCAY/AVP/CNR1/CYP27B1/DGAT2/FABP1/FOXO1/IGF1/MIR210/NOS1/NTSR1/PARP1/PDK4/PID1/PMAIP1/PPARA/PPARGC1A/PRKN/SNCA/SREBF1/STAR	27
BP	GO:0016053	organic acid biosynthetic process	26/340	318/18800	1.60807e-10	2.11964e-08	1.5282e-08	AASS/ABAT/ABCD2/ACACB/ACADL/ACOT7/ACSM1/ACSM2A/ACSM2B/ACSM3/ACSM5/ANXA1/AVP/CPS1/CYP1A1/HOGA1/KMO/OTC/PDK4/PECR/PLA2G4A/PLA2G4F/PYCR1/SDS/SDSL/STAR	26
BP	GO:0019693	ribose phosphate metabolic process	29/340	394/18800	1.69158e-10	2.16215e-08	1.55885e-08	AASS/ACACB/ACOT7/ACSL1/ACSL4/ACSM1/ACSM2A/ACSM2B/ACSM3/ACSM5/ACSS2/AK4/ANTKMT/ATP5F1EP2/DGAT2/DHTKD1/GLYAT/GPAM/IGF1/NME1/NME3/PARP1/PDE2A/PDK4/PID1/PPARA/PPARGC1A/SNCA/UQCC3	29
BP	GO:0034440	lipid oxidation	16/340	112/18800	1.8225e-10	2.26098e-08	1.6301e-08	ABCD2/ACAA2/ACACB/ACADL/ACADS/ACSM1/CNR1/CRAT/DGAT2/ECHDC1/FABP1/HADH/HAO2/PDK4/PPARA/PPARGC1A	16
BP	GO:0022900	electron transport chain	19/340	167/18800	2.0059e-10	2.38668e-08	1.72073e-08	AIFM2/ALDH2/CCNB1/CDK1/COA6/COX6A2/COX7A1/COX7A2P2/COX7B2/DHRS2/DMGDH/ME1/MIR210/NDUFC2-KCTD14/PPARGC1A/SCO2/SLC25A22/SNCA/UQCC3	19
BP	GO:0009060	aerobic respiration	20/340	187/18800	2.037e-10	2.38668e-08	1.72073e-08	ACO1/AK4/ANTKMT/ATP5F1EP2/CAT/CCNB1/CDK1/COA6/COX6A2/COX7A1/COX7A2P2/COX7B2/DHTKD1/IDH2/MIR210/MTFR2/NDUFC2-KCTD14/SNCA/UQCC2/UQCC3	20
BP	GO:0009991	response to extracellular stimulus	32/340	479/18800	2.20813e-10	2.51727e-08	1.81488e-08	ACACB/ACSL1/BHLHA15/CAT/CNR1/CPS1/CYP1A1/CYP27B1/DCTPP1/FOXO1/GABARAPL1/KANK2/MAP1B/MAP1LC3C/NOD2/NUDT1/OTC/PAGE4/PCK1/PDK4/PMAIP1/PPARA/PPARGC1A/SLC25A25/SLC2A1/SLC34A1/SORD/SREBF1/TFRC/TH/TYMS/UCP1	32
BP	GO:0042180	cellular ketone metabolic process	21/340	211/18800	2.74636e-10	3.04846e-08	2.19785e-08	ABCD2/ACACB/ACADL/AIFM2/ANXA1/ATCAY/AVP/CNR1/CYP11B1/DGAT2/FABP1/FDXR/KMO/PDK4/PNKD/PPARA/PPARGC1A/SNCA/SREBF1/STAR/STARD3	21
BP	GO:0031667	response to nutrient levels	30/340	446/18800	7.07984e-10	7.65712e-08	5.52056e-08	ACACB/ACSL1/BHLHA15/CAT/CNR1/CPS1/CYP1A1/CYP27B1/FOXO1/GABARAPL1/KANK2/MAP1B/MAP1LC3C/NOD2/OTC/PAGE4/PCK1/PDK4/PMAIP1/PPARA/PPARGC1A/SLC25A25/SLC2A1/SLC34A1/SORD/SREBF1/TFRC/TH/TYMS/UCP1	30
BP	GO:0009636	response to toxic substance	22/340	247/18800	8.63509e-10	9.1057e-08	6.56494e-08	ABCG2/ATP7B/BAK1/BAX/CAT/CDK1/CPS1/CYP1A1/DHRS2/FABP1/GFER/GLYAT/MAP1B/MGST1/MTARC1/NEFL/OPRD1/PRKN/PRXL2A/RAD51/TH/TYMS	22
BP	GO:0033865	nucleoside bisphosphate metabolic process	16/340	125/18800	9.65042e-10	9.46639e-08	6.82499e-08	AASS/ACACB/ACOT7/ACSL1/ACSL4/ACSM1/ACSM2A/ACSM2B/ACSM3/ACSM5/ACSS2/DGAT2/GLYAT/GPAM/PDK4/SNCA	16
BP	GO:0033875	ribonucleoside bisphosphate metabolic process	16/340	125/18800	9.65042e-10	9.46639e-08	6.82499e-08	AASS/ACACB/ACOT7/ACSL1/ACSL4/ACSM1/ACSM2A/ACSM2B/ACSM3/ACSM5/ACSS2/DGAT2/GLYAT/GPAM/PDK4/SNCA	16
BP	GO:0034032	purine nucleoside bisphosphate metabolic process	16/340	125/18800	9.65042e-10	9.46639e-08	6.82499e-08	AASS/ACACB/ACOT7/ACSL1/ACSL4/ACSM1/ACSM2A/ACSM2B/ACSM3/ACSM5/ACSS2/DGAT2/GLYAT/GPAM/PDK4/SNCA	16
BP	GO:0046034	ATP metabolic process	23/340	273/18800	1.05621e-09	1.01252e-07	7.29998e-08	AK4/ANTKMT/ATP5F1EP2/CCNB1/CDK1/COA6/COX6A2/COX7A1/COX7A2P2/COX7B2/DHTKD1/IGF1/MIR210/MYH7/NDUFC2-KCTD14/PARP1/PID1/PPARA/PPARGC1A/SLC25A25/SNCA/UQCC2/UQCC3	23
BP	GO:0051646	mitochondrion localization	11/340	50/18800	1.14667e-09	1.07481e-07	7.74906e-08	ATCAY/ATP2A1/BHLHA15/FEZ1/HAP1/MAP1B/MARK1/MGARP/NECTIN2/NEFL/TLE6	11
BP	GO:0062013	positive regulation of small molecule metabolic process	17/340	146/18800	1.27687e-09	1.17084e-07	8.44137e-08	ABCD2/ANXA1/AVP/DGAT2/FABP1/FOXO1/IGF1/MIR210/NOS1/NTSR1/PID1/PMAIP1/PPARA/PPARGC1A/SNCA/SREBF1/STAR	17
BP	GO:0072330	monocarboxylic acid biosynthetic process	20/340	215/18800	2.41658e-09	2.16875e-07	1.56361e-07	ABCD2/ACACB/ACADL/ACOT7/ACSM1/ACSM2A/ACSM2B/ACSM3/ACSM5/ANXA1/AVP/CYP1A1/HOGA1/KMO/PDK4/PECR/PLA2G4A/PLA2G4F/SDS/STAR	20
BP	GO:0046320	regulation of fatty acid oxidation	9/340	32/18800	3.62116e-09	3.18209e-07	2.29419e-07	ABCD2/ACACB/ACADL/CNR1/DGAT2/FABP1/PDK4/PPARA/PPARGC1A	9
BP	GO:0009142	nucleoside triphosphate biosynthetic process	13/340	85/18800	4.03482e-09	3.4671e-07	2.49968e-07	AK4/ANTKMT/ATP5F1EP2/CMPK2/DTYMK/NME1/NME3/PARP1/PID1/PPARA/PPARGC1A/TYMS/UQCC3	13
BP	GO:0015849	organic acid transport	24/340	318/18800	4.10989e-09	3.4671e-07	2.49968e-07	ABAT/ABCD2/ABCG2/ACSL1/ADORA2A/ANXA1/AVP/FABP1/KMO/MPC1L/NTSR1/PLA2G2A/PLA2G4A/PLA2G4F/PPARA/RGS2/SFXN1/SFXN2/SFXN5/SLC25A10/SLC25A22/SLC2A1/SNCA/STXBP1	24
BP	GO:0042391	regulation of membrane potential	28/340	425/18800	4.2455e-09	3.51128e-07	2.53153e-07	ABAT/ADORA2A/ANK2/BAK1/BAX/BOK/CAV3/CDK5/CNR1/DCN/IFI6/KCNJ11/KDR/MEF2C/MLLT11/MYOC/NTSR1/OPRD1/PARP1/PID1/PLN/PMAIP1/PRKN/PYCR1/SLC34A1/SLC8A3/SNCA/TCL1A	28
BP	GO:1990542	mitochondrial transmembrane transport	13/340	87/18800	5.40974e-09	4.38813e-07	3.16371e-07	BHLHA15/MICU3/MPC1L/ROMO1/SFXN1/SFXN2/SFXN5/SLC25A22/SLC8A3/TIMM17A/TIMM17B/TOMM40/UCP1	13
BP	GO:0010638	positive regulation of organelle organization	30/340	487/18800	5.52611e-09	4.39795e-07	3.17079e-07	ANXA1/BAX/BBC3/BIK/BOK/CAV3/CCR7/CDK5/DCN/DLGAP5/FEN1/HAP1/IGF1/KDR/MAP1B/MGARP/MLLT11/MMP9/MYOC/NRP1/PFDN2/PLAUR/PMAIP1/PPARGC1A/PPM1E/PRKN/PYCARD/SNCA/STAP1/ZNF205	30
BP	GO:0043281	regulation of cysteine-type endopeptidase activity involved in apoptotic process	19/340	204/18800	5.98406e-09	4.67422e-07	3.36997e-07	ADORA2A/AVP/BAK1/BAX/BBC3/BLID/BOK/CRYAB/FABP1/HGF/HSPE1/IFI6/MMP9/NR4A1/PLAUR/PMAIP1/PYCARD/SNCA/TP63	19
BP	GO:0006979	response to oxidative stress	28/340	433/18800	6.3877e-09	4.89879e-07	3.53188e-07	AIFM2/ANXA1/BAK1/C19orf12/CAT/CDK1/CRYAB/DHRS2/EPAS1/FABP1/FOXO1/GFER/HGF/IL6/JUN/MGST1/MMP9/MSRB3/NUDT1/PAGE4/PARP1/PPARGC1A/PRKN/PYCR1/ROMO1/SNCA/TXNIP/UCP1	28
BP	GO:0072329	monocarboxylic acid catabolic process	15/340	124/18800	7.15688e-09	5.31739e-07	3.83368e-07	ABCD2/ACAA2/ACACB/ACADL/ACADS/CNR1/CRAT/ECHDC1/FABP1/HADH/HOGA1/LDHD/PCCA/PCK1/PPARA	15
BP	GO:2000116	regulation of cysteine-type endopeptidase activity	20/340	229/18800	7.18566e-09	5.31739e-07	3.83368e-07	ADORA2A/AIM2/AVP/BAK1/BAX/BBC3/BLID/BOK/CRYAB/FABP1/HGF/HSPE1/IFI6/MMP9/NR4A1/PLAUR/PMAIP1/PYCARD/SNCA/TP63	20
BP	GO:0062197	cellular response to chemical stress	24/340	332/18800	9.54996e-09	6.94513e-07	5.00723e-07	AIFM2/ANXA1/CAT/CDK1/DHRS2/EPAS1/FABP1/FOXO1/GFER/HGF/IL6/JUN/MGST1/MMP9/PAGE4/PARP1/PPARGC1A/PRKN/PYCR1/ROMO1/SLC2A1/SLC2A4/SNCA/UCP1	24
BP	GO:0019217	regulation of fatty acid metabolic process	13/340	92/18800	1.08834e-08	7.72594e-07	5.57017e-07	ABCD2/ACACB/ACADL/ANXA1/AVP/CNR1/DGAT2/FABP1/PDK4/PPARA/PPARGC1A/SNCA/SREBF1	13
BP	GO:0006066	alcohol metabolic process	25/340	361/18800	1.10246e-08	7.72594e-07	5.57017e-07	ACAA2/ACADL/ACSS2/ALDH2/CAT/CEBPA/CYP11B1/CYP1A1/CYP27B1/DGAT2/DHRS13/FDXR/GK/IDH2/IGF1/NTSR1/PCK1/PECR/PLA2G4A/SLC34A1/SNCA/SORD/SREBF1/STAR/STARD3	25
BP	GO:0097305	response to alcohol	20/340	235/18800	1.11731e-08	7.72594e-07	5.57017e-07	ABAT/AVP/BAK1/CAT/CCR7/CDK1/CNR1/HSD3B2/NEFL/PARP1/PPARA/RAD51/RGS2/SGK1/SLC2A4/SLIT3/SREBF1/TH/TYMS/UCP1	20
BP	GO:0034599	cellular response to oxidative stress	22/340	284/18800	1.1551e-08	7.8584e-07	5.66567e-07	AIFM2/ANXA1/CAT/CDK1/DHRS2/EPAS1/FABP1/FOXO1/GFER/HGF/IL6/JUN/MGST1/MMP9/PAGE4/PARP1/PPARGC1A/PRKN/PYCR1/ROMO1/SNCA/UCP1	22
BP	GO:0006520	cellular amino acid metabolic process	22/340	285/18800	1.23138e-08	8.17136e-07	5.89131e-07	AASS/ABAT/ADHFE1/AGMAT/ATCAY/CPS1/DARS2/GCAT/GLYAT/GLYATL1/HOGA1/HPDL/KMO/NAT8L/NOS1/OTC/PM20D1/PYCR1/SDS/SDSL/TARS2/TH	22
BP	GO:0090200	positive regulation of release of cytochrome c from mitochondria	8/340	26/18800	1.23985e-08	8.17136e-07	5.89131e-07	BAX/BBC3/BIK/MLLT11/MMP9/PLAUR/PMAIP1/PYCARD	8
BP	GO:0009152	purine ribonucleotide biosynthetic process	17/340	170/18800	1.32054e-08	8.4744e-07	6.10979e-07	ACACB/ACOT7/ACSL1/ACSL4/ACSS2/AK4/ANTKMT/ATP5F1EP2/NME1/NME3/PARP1/PDK4/PID1/PPARA/PPARGC1A/SNCA/UQCC3	17
BP	GO:0009141	nucleoside triphosphate metabolic process	14/340	111/18800	1.32601e-08	8.4744e-07	6.10979e-07	AK4/ANTKMT/ATP5F1EP2/CMPK2/DCTPP1/DTYMK/NME1/NME3/PARP1/PID1/PPARA/PPARGC1A/TYMS/UQCC3	14
BP	GO:0006164	purine nucleotide biosynthetic process	18/340	192/18800	1.36464e-08	8.59115e-07	6.19396e-07	ACACB/ACOT7/ACSL1/ACSL4/ACSS2/AK4/ANTKMT/ATP5F1EP2/NME1/NME3/NOS1/PARP1/PDK4/PID1/PPARA/PPARGC1A/SNCA/UQCC3	18
BP	GO:0022904	respiratory electron transport chain	14/340	113/18800	1.67433e-08	1.03687e-06	7.47551e-07	AIFM2/CCNB1/CDK1/COA6/COX6A2/COX7A1/COX7A2P2/MIR210/NDUFC2-KCTD14/PPARGC1A/SCO2/SLC25A22/SNCA/UQCC3	14
BP	GO:0010565	regulation of cellular ketone metabolic process	15/340	132/18800	1.69616e-08	1.03687e-06	7.47551e-07	ABCD2/ACACB/ACADL/ANXA1/ATCAY/AVP/CNR1/DGAT2/FABP1/PDK4/PPARA/PPARGC1A/SNCA/SREBF1/STAR	15
BP	GO:0014823	response to activity	11/340	65/18800	2.15723e-08	1.29989e-06	9.37181e-07	CAT/CDK1/HADH/IL6/MTFP1/PCK1/PERM1/PPARGC1A/SCO2/SLC25A25/TH	11
BP	GO:0051900	regulation of mitochondrial depolarization	7/340	19/18800	2.48726e-08	1.47764e-06	1.06534e-06	BOK/DCN/IFI6/KDR/MLLT11/MYOC/PARP1	7
BP	GO:1901652	response to peptide	29/340	491/18800	2.53812e-08	1.48691e-06	1.07202e-06	ANXA1/CAMK2A/CAT/CAV2/CDK5/CPS1/CYP11B1/ECHDC3/FOXO1/GFER/HADH/IGF1/MAP1B/MGARP/MMP9/NEFL/NOD2/NR4A1/OTC/PARP1/PCK1/PDK4/PID1/PPARA/SLC2A1/SLC2A4/SLC34A1/SREBF1/TH	29
BP	GO:0010038	response to metal ion	24/340	351/18800	2.78841e-08	1.58959e-06	1.14605e-06	ABAT/ACO1/ATP7B/CAT/CDK1/CEBPA/CPS1/CYP11B1/CYP1A1/JUN/MEF2C/MMP9/NUDT1/OTC/PARP1/PRKN/SLC34A1/SNCA/SORD/TERT/TFRC/TH/TTN/TXNIP	24
BP	GO:0006006	glucose metabolic process	18/340	201/18800	2.79023e-08	1.58959e-06	1.14605e-06	ACACB/DGAT2/FOXO1/IGF1/KCNJ11/MIR210/OAS1/PC/PCK1/PDK4/PMAIP1/PPARA/PPARGC1A/PRKN/SDS/SLC25A10/SORD/TSTD1	18
BP	GO:0043270	positive regulation of ion transport	21/340	273/18800	2.82644e-08	1.58959e-06	1.14605e-06	ABAT/ADORA2A/ANK2/ANTKMT/ATP2A1/AVP/BAK1/BAX/CAMK2A/CASQ1/CDK5/HAP1/KMO/MIR210/NOS1/NTSR1/P2RY12/PLA2G4A/SLC34A1/SNCA/STXBP1	21
BP	GO:0072522	purine-containing compound biosynthetic process	18/340	202/18800	3.01347e-08	1.67247e-06	1.2058e-06	ACACB/ACOT7/ACSL1/ACSL4/ACSS2/AK4/ANTKMT/ATP5F1EP2/NME1/NME3/NOS1/PARP1/PDK4/PID1/PPARA/PPARGC1A/SNCA/UQCC3	18
BP	GO:0006119	oxidative phosphorylation	15/340	139/18800	3.42966e-08	1.87874e-06	1.35452e-06	AK4/ANTKMT/ATP5F1EP2/CCNB1/CDK1/COA6/COX6A2/COX7A1/COX7A2P2/COX7B2/MIR210/NDUFC2-KCTD14/SNCA/UQCC2/UQCC3	15
BP	GO:0009062	fatty acid catabolic process	13/340	102/18800	3.87576e-08	2.09589e-06	1.51107e-06	ABCD2/ACAA2/ACACB/ACADL/ACADS/CNR1/CRAT/ECHDC1/FABP1/HADH/PCCA/PCK1/PPARA	13
BP	GO:0006633	fatty acid biosynthetic process	16/340	162/18800	4.23192e-08	2.25953e-06	1.62905e-06	ABCD2/ACACB/ACADL/ACOT7/ACSM1/ACSM2A/ACSM2B/ACSM3/ACSM5/ANXA1/AVP/CYP1A1/PDK4/PECR/PLA2G4A/PLA2G4F	16
BP	GO:0009260	ribonucleotide biosynthetic process	17/340	184/18800	4.30338e-08	2.26896e-06	1.63585e-06	ACACB/ACOT7/ACSL1/ACSL4/ACSS2/AK4/ANTKMT/ATP5F1EP2/NME1/NME3/PARP1/PDK4/PID1/PPARA/PPARGC1A/SNCA/UQCC3	17
BP	GO:0032890	regulation of organic acid transport	11/340	70/18800	4.81143e-08	2.50551e-06	1.80639e-06	ABAT/ACSL1/ADORA2A/AVP/KMO/NTSR1/PLA2G4A/PPARA/RGS2/SNCA/STXBP1	11
BP	GO:1900371	regulation of purine nucleotide biosynthetic process	9/340	42/18800	4.90899e-08	2.52514e-06	1.82055e-06	AK4/ANTKMT/NOS1/PARP1/PDK4/PID1/PPARA/PPARGC1A/SNCA	9
BP	GO:0051882	mitochondrial depolarization	7/340	21/18800	5.56367e-08	2.82742e-06	2.03849e-06	BOK/DCN/IFI6/KDR/MLLT11/MYOC/PARP1	7
BP	GO:0030808	regulation of nucleotide biosynthetic process	9/340	43/18800	6.1104e-08	3.05295e-06	2.20108e-06	AK4/ANTKMT/NOS1/PARP1/PDK4/PID1/PPARA/PPARGC1A/SNCA	9
BP	GO:0070585	protein localization to mitochondrion	14/340	125/18800	6.15222e-08	3.05295e-06	2.20108e-06	ABLIM3/BAX/BBC3/MGARP/MICALL2/PRKN/RHOU/RNF186/ROMO1/SREBF1/TIMM17A/TIMM17B/TOMM40/UBL4B	14
BP	GO:0005996	monosaccharide metabolic process	20/340	261/18800	6.48006e-08	3.17824e-06	2.29142e-06	ACACB/DGAT2/FOXO1/GLYCTK/IGF1/KCNJ11/MIR210/OAS1/PC/PCK1/PDK4/PMAIP1/PPARA/PPARGC1A/PRKN/SDS/SLC25A10/SLC2A1/SORD/TSTD1	20
BP	GO:1903578	regulation of ATP metabolic process	12/340	89/18800	6.87671e-08	3.30764e-06	2.38471e-06	AK4/ANTKMT/COX7A1/COX7A2P2/IGF1/MIR210/PARP1/PID1/PPARA/PPARGC1A/SNCA/UQCC2	12
BP	GO:1901654	response to ketone	17/340	190/18800	6.90072e-08	3.30764e-06	2.38471e-06	ACOD1/AVP/CCR7/CPS1/HSD3B2/NEFL/NR3C1/PARP1/PCK1/SGK1/SLIT3/SOX10/SREBF1/TH/TXNIP/TYMS/UCP1	17
BP	GO:0046390	ribose phosphate biosynthetic process	17/340	191/18800	7.45211e-08	3.5318e-06	2.54632e-06	ACACB/ACOT7/ACSL1/ACSL4/ACSS2/AK4/ANTKMT/ATP5F1EP2/NME1/NME3/PARP1/PDK4/PID1/PPARA/PPARGC1A/SNCA/UQCC3	17
BP	GO:0051590	positive regulation of neurotransmitter transport	7/340	22/18800	8.03391e-08	3.76522e-06	2.71461e-06	ADORA2A/CDK5/CNR1/KMO/PRKN/SNCA/STXBP1	7
BP	GO:0019318	hexose metabolic process	19/340	242/18800	9.48051e-08	4.39437e-06	3.16821e-06	ACACB/DGAT2/FOXO1/GLYCTK/IGF1/KCNJ11/MIR210/OAS1/PC/PCK1/PDK4/PMAIP1/PPARA/PPARGC1A/PRKN/SDS/SLC25A10/SORD/TSTD1	19
BP	GO:0044242	cellular lipid catabolic process	18/340	219/18800	1.03986e-07	4.76753e-06	3.43725e-06	ABCD2/ABHD6/ACAA2/ACACB/ACADL/ACADS/CNR1/CPS1/CRAT/ECHDC1/FABP1/HADH/NEU4/PCCA/PCK1/PLA2G4A/PLA2G4F/PPARA	18
BP	GO:0006635	fatty acid beta-oxidation	11/340	76/18800	1.15615e-07	5.24371e-06	3.78056e-06	ABCD2/ACAA2/ACACB/ACADL/ACADS/CNR1/CRAT/ECHDC1/FABP1/HADH/PPARA	11
BP	GO:0006638	neutral lipid metabolic process	14/340	132/18800	1.2272e-07	5.50674e-06	3.97019e-06	ABHD6/ACSL1/CAT/CAV3/CPS1/DGAT2/GK/GPAM/LIPF/PCK1/PLA2G4A/SNCA/SREBF1/THRSP	14
BP	GO:0003254	regulation of membrane depolarization	9/340	47/18800	1.38546e-07	6.15146e-06	4.43502e-06	BOK/CAV3/DCN/IFI6/KDR/MLLT11/MYOC/NTSR1/PARP1	9
BP	GO:0016042	lipid catabolic process	22/340	327/18800	1.42032e-07	6.24054e-06	4.49925e-06	ABCD2/ABHD6/ACAA2/ACACB/ACADL/ACADS/CIDEA/CNR1/CPS1/CRAT/CYP27B1/ECHDC1/FABP1/HADH/LIPF/NEU4/PCCA/PCK1/PLA2G2A/PLA2G4A/PLA2G4F/PPARA	22
BP	GO:0048545	response to steroid hormone	22/340	330/18800	1.66421e-07	7.23672e-06	5.21746e-06	ACOD1/ANXA1/CPS1/ESR2/FKBP4/HSD3B2/IL6/KANK2/MGARP/NEFL/NR3C1/PARP1/PCK1/PPARA/SGK1/SLIT3/SOX10/SREBF1/TH/TP63/TXNIP/TYMS	22
BP	GO:0070542	response to fatty acid	10/340	63/18800	1.79148e-07	7.68783e-06	5.5427e-06	ACSL1/CAT/CPS1/DGAT2/E2F1/FOXO1/PDK4/PID1/SREBF1/UCP1	10
BP	GO:1901605	alpha-amino acid metabolic process	17/340	203/18800	1.8044e-07	7.68783e-06	5.5427e-06	AASS/ADHFE1/AGMAT/ATCAY/CPS1/GCAT/GLYAT/GLYATL1/HOGA1/KMO/NAT8L/NOS1/OTC/PYCR1/SDS/SDSL/TH	17
BP	GO:0051588	regulation of neurotransmitter transport	12/340	99/18800	2.27805e-07	9.60882e-06	6.92768e-06	ADORA2A/CAMK2A/CDK5/CNR1/KMO/MEF2C/NOS1/PNKD/PRKN/RAB3A/SNCA/STXBP1	12
BP	GO:0014819	regulation of skeletal muscle contraction	6/340	16/18800	2.30119e-07	9.61032e-06	6.92875e-06	ATP2A1/CASQ1/CAV3/MYH7/NR4A1/SLC8A3	6
BP	GO:0015837	amine transport	12/340	100/18800	2.54719e-07	1.051e-05	7.57738e-06	ABAT/ADORA2A/AVP/CNR1/KMO/NTSR1/PRKN/RAB3A/RGS2/SNCA/STXBP1/TH	12
BP	GO:0072527	pyrimidine-containing compound metabolic process	11/340	82/18800	2.56645e-07	1.051e-05	7.57738e-06	CMPK2/CPS1/DCTPP1/DTYMK/NME1/NME3/NTHL1/SLC19A3/TK2/TYMP/TYMS	11
BP	GO:0006790	sulfur compound metabolic process	22/340	339/18800	2.64648e-07	1.06313e-05	7.66485e-06	AASS/ACACB/ACOT7/ACSL1/ACSL4/ACSM1/ACSM2A/ACSM2B/ACSM3/ACSM5/ACSS2/CHPF/CPS1/DCN/DGAT2/GLYAT/GPAM/PDK4/SLC19A3/SLC25A10/SNCA/TSTD1	22
BP	GO:0019216	regulation of lipid metabolic process	22/340	339/18800	2.64648e-07	1.06313e-05	7.66485e-06	ABCD2/ABHD6/ACACB/ACADL/ANXA1/AVP/CCR7/CIDEA/CNR1/CYP27B1/DGAT2/FABP1/NOD2/P2RY12/PCK1/PDK4/PPARA/PPARGC1A/SNCA/SREBF1/STAR/THRSP	22
BP	GO:0072655	establishment of protein localization to mitochondrion	13/340	120/18800	2.7103e-07	1.07849e-05	7.77562e-06	ABLIM3/BAX/BBC3/MGARP/MICALL2/PRKN/RHOU/ROMO1/SREBF1/TIMM17A/TIMM17B/TOMM40/UBL4B	13
BP	GO:0009308	amine metabolic process	13/340	121/18800	2.98769e-07	1.17777e-05	8.49134e-06	ABAT/AGMAT/ALDH2/ATCAY/CYP1A1/DMGDH/EPAS1/KMO/MAOA/PNKD/PRKN/SNCA/TH	13
BP	GO:0051899	membrane depolarization	11/340	84/18800	3.29652e-07	1.28747e-05	9.28231e-06	ADORA2A/ANK2/BOK/CAV3/DCN/IFI6/KDR/MLLT11/MYOC/NTSR1/PARP1	11
BP	GO:0001956	positive regulation of neurotransmitter secretion	6/340	17/18800	3.50236e-07	1.35532e-05	9.77144e-06	ADORA2A/CDK5/CNR1/KMO/SNCA/STXBP1	6
BP	GO:0001505	regulation of neurotransmitter levels	17/340	213/18800	3.58768e-07	1.37571e-05	9.91847e-06	ABAT/ADORA2A/CAMK2A/CDK5/CNR1/KMO/MAOA/MEF2C/NOS1/NR4A1/PNKD/PRKN/RAB3A/SNCA/SNPH/STXBP1/TH	17
BP	GO:0009206	purine ribonucleoside triphosphate biosynthetic process	10/340	68/18800	3.76202e-07	1.42957e-05	1.03068e-05	AK4/ANTKMT/ATP5F1EP2/NME1/NME3/PARP1/PID1/PPARA/PPARGC1A/UQCC3	10
BP	GO:0043434	response to peptide hormone	24/340	404/18800	3.80777e-07	1.43403e-05	1.03389e-05	ANXA1/CAMK2A/CAT/CAV2/CPS1/CYP11B1/ECHDC3/FOXO1/HADH/MAP1B/MGARP/NEFL/NR4A1/OTC/PARP1/PCK1/PDK4/PID1/PPARA/SLC2A1/SLC2A4/SLC34A1/SREBF1/TH	24
BP	GO:0046928	regulation of neurotransmitter secretion	11/340	86/18800	4.2044e-07	1.56939e-05	1.13149e-05	ADORA2A/CAMK2A/CDK5/CNR1/KMO/MEF2C/PNKD/PRKN/RAB3A/SNCA/STXBP1	11
BP	GO:0009145	purine nucleoside triphosphate biosynthetic process	10/340	69/18800	4.3298e-07	1.59803e-05	1.15213e-05	AK4/ANTKMT/ATP5F1EP2/NME1/NME3/PARP1/PID1/PPARA/PPARGC1A/UQCC3	10
BP	GO:0030258	lipid modification	17/340	216/18800	4.37369e-07	1.59803e-05	1.15213e-05	ABCD2/ACAA2/ACACB/ACADL/ACADS/ACSM1/CNR1/CRAT/CYP1A1/DGAT2/ECHDC1/FABP1/HADH/HAO2/PDK4/PPARA/PPARGC1A	17
BP	GO:1904181	positive regulation of membrane depolarization	5/340	10/18800	4.39478e-07	1.59803e-05	1.15213e-05	DCN/KDR/MLLT11/MYOC/PARP1	5
BP	GO:0051955	regulation of amino acid transport	8/340	40/18800	4.8944e-07	1.76449e-05	1.27215e-05	ABAT/ADORA2A/AVP/KMO/NTSR1/RGS2/SNCA/STXBP1	8
BP	GO:0010876	lipid localization	25/340	446/18800	6.38139e-07	2.28108e-05	1.64459e-05	ABCA9/ABCD2/ABCG2/ACACB/ACSL1/ANXA1/APOO/ATG9B/CIDEA/DGAT2/FABP1/IKBKE/IL6/NAXE/NTSR1/PLA2G2A/PLA2G4A/PLA2G4F/PPARA/PRELID3A/PRKN/SLC2A1/SREBF1/STAR/STARD3	25
BP	GO:0051654	establishment of mitochondrion localization	7/340	29/18800	6.59339e-07	2.33705e-05	1.68494e-05	FEZ1/HAP1/MAP1B/MARK1/MGARP/NECTIN2/NEFL	7
BP	GO:0010676	positive regulation of cellular carbohydrate metabolic process	9/340	56/18800	6.67597e-07	2.3466e-05	1.69183e-05	DGAT2/FOXO1/IGF1/MIR210/NTSR1/PMAIP1/PPARA/PPARGC1A/SNCA	9
BP	GO:0014048	regulation of glutamate secretion	6/340	19/18800	7.44686e-07	2.59594e-05	1.8716e-05	ADORA2A/AVP/KMO/NTSR1/SNCA/STXBP1	6
BP	GO:0006639	acylglycerol metabolic process	13/340	131/18800	7.5189e-07	2.59957e-05	1.87421e-05	ABHD6/ACSL1/CAT/CAV3/CPS1/DGAT2/GK/GPAM/LIPF/PCK1/PLA2G4A/SREBF1/THRSP	13
BP	GO:0015711	organic anion transport	22/340	361/18800	7.68519e-07	2.63546e-05	1.90009e-05	ABAT/ABCG2/ADORA2A/ANXA1/AVP/KMO/MGST1/MPC1L/NTSR1/PLA2G2A/PLA2G4A/PLA2G4F/RGS2/SFXN1/SFXN2/SFXN5/SLC25A10/SLC25A22/SLC25A25/SLC2A1/SNCA/STXBP1	22
BP	GO:0051952	regulation of amine transport	11/340	92/18800	8.38788e-07	2.84954e-05	2.05443e-05	ABAT/ADORA2A/AVP/CNR1/KMO/NTSR1/PRKN/RAB3A/RGS2/SNCA/STXBP1	11
BP	GO:0009201	ribonucleoside triphosphate biosynthetic process	10/340	74/18800	8.44458e-07	2.84954e-05	2.05443e-05	AK4/ANTKMT/ATP5F1EP2/NME1/NME3/PARP1/PID1/PPARA/PPARGC1A/UQCC3	10
BP	GO:0046942	carboxylic acid transport	19/340	279/18800	8.52169e-07	2.85274e-05	2.05674e-05	ABAT/ABCG2/ADORA2A/ANXA1/AVP/KMO/MPC1L/NTSR1/PLA2G2A/PLA2G4A/PLA2G4F/RGS2/SFXN1/SFXN2/SFXN5/SLC25A10/SLC25A22/SNCA/STXBP1	19
BP	GO:0072593	reactive oxygen species metabolic process	17/340	231/18800	1.11894e-06	3.71629e-05	2.67933e-05	ABCD2/ACOD1/CAT/CRYAB/CYP1A1/FOXO1/IFI6/PAGE4/PDK4/PID1/PMAIP1/PPARA/PRKN/ROMO1/SNCA/UCP1/ZNF205	17
BP	GO:0043154	negative regulation of cysteine-type endopeptidase activity involved in apoptotic process	10/340	77/18800	1.22907e-06	4.05017e-05	2.92005e-05	ADORA2A/AVP/CRYAB/FABP1/HGF/IFI6/MMP9/NR4A1/PLAUR/SNCA	10
BP	GO:0032892	positive regulation of organic acid transport	8/340	45/18800	1.268e-06	4.14606e-05	2.98919e-05	ABAT/ACSL1/ADORA2A/AVP/KMO/NTSR1/PLA2G4A/STXBP1	8
BP	GO:0044106	cellular amine metabolic process	12/340	116/18800	1.288e-06	4.17908e-05	3.01299e-05	ABAT/AGMAT/ALDH2/ATCAY/DMGDH/EPAS1/KMO/MAOA/PNKD/PRKN/SNCA/TH	12
BP	GO:0014049	positive regulation of glutamate secretion	5/340	12/18800	1.34058e-06	4.31645e-05	3.11203e-05	ADORA2A/AVP/KMO/NTSR1/STXBP1	5
BP	GO:1901215	negative regulation of neuron death	16/340	209/18800	1.3812e-06	4.41356e-05	3.18204e-05	ADORA2A/BAX/BOK/CDK5/GFER/JUN/MEF2C/NEFL/NRP1/PM20D1/PPARA/PPARGC1A/PRKN/SNCA/STXBP1/TERT	16
BP	GO:0007006	mitochondrial membrane organization	12/340	117/18800	1.41222e-06	4.47876e-05	3.22905e-05	ACAA2/APOO/BAK1/BAX/BBC3/BOK/CAMK2A/PMAIP1/ROMO1/SNCA/UQCC3/ZNF205	12
BP	GO:0007568	aging	14/340	163/18800	1.63459e-06	5.14528e-05	3.7096e-05	ABAT/BAK1/CAT/CNR1/CRYAB/CYP1A1/KMO/NUDT1/PCK1/SREBF1/TFRC/TH/TP63/TYMS	14
BP	GO:0045471	response to ethanol	12/340	119/18800	1.69286e-06	5.28926e-05	3.8134e-05	ABAT/AVP/BAK1/CAT/CDK1/CNR1/PPARA/RGS2/SLC2A4/SREBF1/TH/TYMS	12
BP	GO:0070059	intrinsic apoptotic signaling pathway in response to endoplasmic reticulum stress	9/340	63/18800	1.8662e-06	5.78796e-05	4.17295e-05	ATP2A1/BAK1/BAX/BBC3/BOK/PMAIP1/PPP1R15A/PRKN/RNF186	9
BP	GO:0097193	intrinsic apoptotic signaling pathway	19/340	295/18800	1.95906e-06	6.03162e-05	4.34862e-05	ATP2A1/BAK1/BAX/BBC3/BCL2A1/BOK/E2F1/IFI6/IKBKE/MLLT11/MMP9/PARP1/PLAUR/PMAIP1/PPP1R15A/PRKN/PYCARD/RNF186/TP63	19
BP	GO:0071453	cellular response to oxygen levels	14/340	166/18800	2.0313e-06	6.19133e-05	4.46377e-05	ACAA2/AK4/E2F1/EPAS1/FABP1/FOXO1/MGARP/MIR210/OPRD1/PCK1/PMAIP1/SLC2A4/SLC8A3/TERT	14
BP	GO:0071456	cellular response to hypoxia	13/340	143/18800	2.04029e-06	6.19133e-05	4.46377e-05	ACAA2/AK4/E2F1/EPAS1/FABP1/MGARP/MIR210/OPRD1/PCK1/PMAIP1/SLC2A4/SLC8A3/TERT	13
BP	GO:0046460	neutral lipid biosynthetic process	8/340	48/18800	2.11745e-06	6.33433e-05	4.56686e-05	ACSL1/DGAT2/GK/GPAM/PCK1/PLA2G4A/SREBF1/THRSP	8
BP	GO:0046463	acylglycerol biosynthetic process	8/340	48/18800	2.11745e-06	6.33433e-05	4.56686e-05	ACSL1/DGAT2/GK/GPAM/PCK1/PLA2G4A/SREBF1/THRSP	8
BP	GO:0006626	protein targeting to mitochondrion	11/340	101/18800	2.14615e-06	6.37498e-05	4.59617e-05	ABLIM3/MGARP/MICALL2/PRKN/RHOU/ROMO1/SREBF1/TIMM17A/TIMM17B/TOMM40/UBL4B	11
BP	GO:0009205	purine ribonucleoside triphosphate metabolic process	10/340	82/18800	2.21274e-06	6.52681e-05	4.70564e-05	AK4/ANTKMT/ATP5F1EP2/NME1/NME3/PARP1/PID1/PPARA/PPARGC1A/UQCC3	10
BP	GO:0071466	cellular response to xenobiotic stimulus	14/340	168/18800	2.34144e-06	6.85847e-05	4.94475e-05	ACSL1/ACSM1/ACSM2B/AIM2/CYP1A1/CYP2U1/E2F1/GLYAT/MEF2C/NOS1/PPM1E/SOX10/TFRC/TH	14
BP	GO:0007269	neurotransmitter secretion	13/340	145/18800	2.38514e-06	6.89076e-05	4.96803e-05	ADORA2A/CAMK2A/CDK5/CNR1/KMO/MEF2C/NR4A1/PNKD/PRKN/RAB3A/SNCA/SNPH/STXBP1	13
BP	GO:0099643	signal release from synapse	13/340	145/18800	2.38514e-06	6.89076e-05	4.96803e-05	ADORA2A/CAMK2A/CDK5/CNR1/KMO/MEF2C/NR4A1/PNKD/PRKN/RAB3A/SNCA/SNPH/STXBP1	13
BP	GO:1903793	positive regulation of anion transport	8/340	49/18800	2.49113e-06	7.14801e-05	5.15351e-05	ABAT/ADORA2A/AVP/KMO/NTSR1/PLA2G4A/SLC34A1/STXBP1	8
BP	GO:0071398	cellular response to fatty acid	7/340	35/18800	2.58776e-06	7.28524e-05	5.25244e-05	CPS1/DGAT2/E2F1/PDK4/PID1/SREBF1/UCP1	7
BP	GO:0051957	positive regulation of amino acid transport	6/340	23/18800	2.60633e-06	7.28524e-05	5.25244e-05	ABAT/ADORA2A/AVP/KMO/NTSR1/STXBP1	6
BP	GO:2001169	regulation of ATP biosynthetic process	6/340	23/18800	2.60633e-06	7.28524e-05	5.25244e-05	AK4/ANTKMT/PARP1/PID1/PPARA/PPARGC1A	6
BP	GO:0006641	triglyceride metabolic process	11/340	103/18800	2.60804e-06	7.28524e-05	5.25244e-05	ACSL1/CAT/CAV3/CPS1/DGAT2/GK/GPAM/LIPF/PCK1/SREBF1/THRSP	11
BP	GO:0015909	long-chain fatty acid transport	9/340	66/18800	2.78288e-06	7.72251e-05	5.5677e-05	ABCD2/ACSL1/ANXA1/FABP1/NTSR1/PLA2G2A/PLA2G4A/PLA2G4F/SLC2A1	9
BP	GO:0051235	maintenance of location	20/340	331/18800	2.80187e-06	7.72437e-05	5.56904e-05	ACACB/ANK2/ATP2A1/ATP7B/BAX/CASQ1/CCR7/CDK5/CIDEA/DGAT2/FTMT/HAP1/IKBKE/IL6/NOS1/NTSR1/PLN/PPARA/SNCA/SREBF1	20
BP	GO:0032496	response to lipopolysaccharide	20/340	333/18800	3.06981e-06	8.39556e-05	6.05295e-05	ACOD1/CCR7/CMPK2/CNR1/CPS1/CYP1A1/CYP27B1/GFER/IL6/KMO/MEF2C/NOD2/NOS1/NR4A1/PCK1/PRKCA/PYCARD/SNCA/STAP1/TH	20
BP	GO:2000117	negative regulation of cysteine-type endopeptidase activity	10/340	85/18800	3.08514e-06	8.39556e-05	6.05295e-05	ADORA2A/AVP/CRYAB/FABP1/HGF/IFI6/MMP9/NR4A1/PLAUR/SNCA	10
BP	GO:0006576	cellular biogenic amine metabolic process	11/340	105/18800	3.15482e-06	8.53014e-05	6.14997e-05	ABAT/AGMAT/ALDH2/DMGDH/EPAS1/KMO/MAOA/PNKD/PRKN/SNCA/TH	11
BP	GO:0046459	short-chain fatty acid metabolic process	5/340	14/18800	3.28905e-06	8.83644e-05	6.37081e-05	ACADS/ACSM1/CRAT/PCCA/PCK1	5
BP	GO:0002082	regulation of oxidative phosphorylation	6/340	24/18800	3.42243e-06	9.11448e-05	6.57127e-05	AK4/COX7A1/COX7A2P2/MIR210/SNCA/UQCC2	6
BP	GO:1900542	regulation of purine nucleotide metabolic process	10/340	86/18800	3.43576e-06	9.11448e-05	6.57127e-05	AK4/ANTKMT/IGF1/NOS1/PARP1/PDK4/PID1/PPARA/PPARGC1A/SNCA	10
BP	GO:0036294	cellular response to decreased oxygen levels	13/340	151/18800	3.75049e-06	9.88723e-05	7.1284e-05	ACAA2/AK4/E2F1/EPAS1/FABP1/MGARP/MIR210/OPRD1/PCK1/PMAIP1/SLC2A4/SLC8A3/TERT	13
BP	GO:0009144	purine nucleoside triphosphate metabolic process	10/340	87/18800	3.82045e-06	9.94822e-05	7.17237e-05	AK4/ANTKMT/ATP5F1EP2/NME1/NME3/PARP1/PID1/PPARA/PPARGC1A/UQCC3	10
BP	GO:0072528	pyrimidine-containing compound biosynthetic process	7/340	37/18800	3.84078e-06	9.94822e-05	7.17237e-05	CMPK2/CPS1/DTYMK/NME1/NME3/TK2/TYMS	7
BP	GO:0018209	peptidyl-serine modification	20/340	338/18800	3.84438e-06	9.94822e-05	7.17237e-05	AVP/BAK1/BAX/CAMK2A/CDK1/CDK5/DCN/HGF/IKBKE/IL6/MARK1/NOS1/OPRD1/PARP1/PCK1/PRKCA/SGK1/SNCA/TCL1A/TFRC	20
BP	GO:0006220	pyrimidine nucleotide metabolic process	8/340	52/18800	3.96542e-06	0.000101989	7.35308e-05	CMPK2/DCTPP1/DTYMK/NME1/NME3/NTHL1/TYMP/TYMS	8
BP	GO:2001233	regulation of apoptotic signaling pathway	21/340	370/18800	4.22129e-06	0.000107787	7.77111e-05	ACAA2/ADORA2A/AVP/BAX/BBC3/BOK/G0S2/HGF/IFI6/IGF1/MIR210/MMP9/NRP1/PAK5/PARP1/PLAUR/PMAIP1/PRKN/PYCARD/TERT/TP63	21
BP	GO:0006140	regulation of nucleotide metabolic process	10/340	88/18800	4.24197e-06	0.000107787	7.77111e-05	AK4/ANTKMT/IGF1/NOS1/PARP1/PDK4/PID1/PPARA/PPARGC1A/SNCA	10
BP	GO:0001659	temperature homeostasis	14/340	177/18800	4.3247e-06	0.000108948	7.85484e-05	ABAT/ABHD6/ACADL/ACSL1/CIDEA/CNR1/EPAS1/FOXO1/G0S2/HADH/NTSR1/PEMT/PPARGC1A/UCP1	14
BP	GO:0045834	positive regulation of lipid metabolic process	13/340	153/18800	4.33933e-06	0.000108948	7.85484e-05	ABCD2/ABHD6/ANXA1/AVP/CCR7/DGAT2/FABP1/NOD2/P2RY12/PPARA/PPARGC1A/SREBF1/STAR	13
BP	GO:0009147	pyrimidine nucleoside triphosphate metabolic process	6/340	25/18800	4.43495e-06	0.000109395	7.88708e-05	CMPK2/DCTPP1/DTYMK/NME1/NME3/TYMS	6
BP	GO:0009219	pyrimidine deoxyribonucleotide metabolic process	6/340	25/18800	4.43495e-06	0.000109395	7.88708e-05	CMPK2/DCTPP1/DTYMK/NTHL1/TYMP/TYMS	6
BP	GO:0014047	glutamate secretion	6/340	25/18800	4.43495e-06	0.000109395	7.88708e-05	ADORA2A/AVP/KMO/NTSR1/SNCA/STXBP1	6
BP	GO:0009199	ribonucleoside triphosphate metabolic process	10/340	89/18800	4.70322e-06	0.000114672	8.26749e-05	AK4/ANTKMT/ATP5F1EP2/NME1/NME3/PARP1/PID1/PPARA/PPARGC1A/UQCC3	10
BP	GO:0044070	regulation of anion transport	10/340	89/18800	4.70322e-06	0.000114672	8.26749e-05	ABAT/ADORA2A/AVP/KMO/NTSR1/PLA2G4A/RGS2/SLC34A1/SNCA/STXBP1	10
BP	GO:0006836	neurotransmitter transport	15/340	207/18800	5.79594e-06	0.000140502	0.000101298	ADORA2A/CAMK2A/CDK5/CNR1/KMO/MEF2C/NOS1/NR4A1/PNKD/PRKN/RAB3A/SNCA/SNPH/STXBP1/TH	15
BP	GO:0042773	ATP synthesis coupled electron transport	10/340	92/18800	6.3574e-06	0.000152361	0.000109848	CCNB1/CDK1/COA6/COX6A2/COX7A1/COX7A2P2/MIR210/NDUFC2-KCTD14/SNCA/UQCC3	10
BP	GO:0042775	mitochondrial ATP synthesis coupled electron transport	10/340	92/18800	6.3574e-06	0.000152361	0.000109848	CCNB1/CDK1/COA6/COX6A2/COX7A1/COX7A2P2/MIR210/NDUFC2-KCTD14/SNCA/UQCC3	10
BP	GO:0019432	triglyceride biosynthetic process	7/340	40/18800	6.63864e-06	0.000158202	0.000114059	ACSL1/DGAT2/GK/GPAM/PCK1/SREBF1/THRSP	7
BP	GO:0001963	synaptic transmission, dopaminergic	6/340	27/18800	7.18982e-06	0.000170375	0.000122835	ADORA2A/CDK5/PNKD/PRKN/SNCA/TH	6
BP	GO:0002237	response to molecule of bacterial origin	20/340	354/18800	7.661e-06	0.000180526	0.000130154	ACOD1/CCR7/CMPK2/CNR1/CPS1/CYP1A1/CYP27B1/GFER/IL6/KMO/MEF2C/NOD2/NOS1/NR4A1/PCK1/PRKCA/PYCARD/SNCA/STAP1/TH	20
BP	GO:0006754	ATP biosynthetic process	8/340	57/18800	8.04951e-06	0.000188627	0.000135994	AK4/ANTKMT/ATP5F1EP2/PARP1/PID1/PPARA/PPARGC1A/UQCC3	8
BP	GO:0034764	positive regulation of transmembrane transport	15/340	213/18800	8.19217e-06	0.000190909	0.00013764	ACSL1/ANK2/ANTKMT/ATP2A1/BAX/CASQ1/CDK5/HAP1/IGF1/MIR210/NOS1/NTSR1/SLC34A1/SNCA/TERT	15
BP	GO:0043648	dicarboxylic acid metabolic process	10/340	95/18800	8.4927e-06	0.000196825	0.000141905	ADHFE1/ALDH1L1/ATCAY/HOGA1/IDH2/KMO/LIPF/ME1/MTHFD2/PCK1	10
BP	GO:0006584	catecholamine metabolic process	8/340	58/18800	9.19199e-06	0.000210453	0.00015173	ABAT/ALDH2/EPAS1/MAOA/PNKD/PRKN/SNCA/TH	8
BP	GO:0009712	catechol-containing compound metabolic process	8/340	58/18800	9.19199e-06	0.000210453	0.00015173	ABAT/ALDH2/EPAS1/MAOA/PNKD/PRKN/SNCA/TH	8
BP	GO:0010907	positive regulation of glucose metabolic process	7/340	42/18800	9.31304e-06	0.000210453	0.00015173	DGAT2/FOXO1/IGF1/MIR210/PMAIP1/PPARA/PPARGC1A	7
BP	GO:0042417	dopamine metabolic process	7/340	42/18800	9.31304e-06	0.000210453	0.00015173	ABAT/ALDH2/MAOA/PNKD/PRKN/SNCA/TH	7
BP	GO:0006942	regulation of striated muscle contraction	10/340	96/18800	9.33017e-06	0.000210453	0.00015173	ANK2/ATP2A1/CASQ1/CAV3/MYH7/NOS1/NR4A1/PLN/RGS2/SLC8A3	10
BP	GO:0033189	response to vitamin A	5/340	17/18800	9.72157e-06	0.000218115	0.000157254	CAT/CYP1A1/MAP1B/SLC34A1/TYMS	5
BP	GO:0045913	positive regulation of carbohydrate metabolic process	9/340	77/18800	1.01881e-05	0.000227372	0.000163929	DGAT2/FOXO1/IGF1/MIR210/NTSR1/PMAIP1/PPARA/PPARGC1A/SNCA	9
BP	GO:0046686	response to cadmium ion	8/340	59/18800	1.04683e-05	0.000232395	0.00016755	CAT/CDK1/JUN/MMP9/NUDT1/SLC34A1/SORD/TERT	8
BP	GO:0014897	striated muscle hypertrophy	10/340	99/18800	1.22843e-05	0.00026987	0.000194568	CAV3/FOXO1/IGF1/MYH7/MYOC/PARP1/PPARA/PRKCA/RGS2/TTN	10
BP	GO:0015908	fatty acid transport	10/340	99/18800	1.22843e-05	0.00026987	0.000194568	ABCD2/ACSL1/ANXA1/FABP1/NTSR1/PLA2G2A/PLA2G4A/PLA2G4F/PPARA/SLC2A1	10
BP	GO:0097191	extrinsic apoptotic signaling pathway	15/340	221/18800	1.27417e-05	0.000278469	0.000200768	BAK1/BAX/BCL2A1/BOK/G0S2/HGF/IFI27/IFI6/IGF1/MLLT11/NRP1/PAK5/PMAIP1/PYCARD/TERT	15
BP	GO:0006865	amino acid transport	12/340	145/18800	1.3253e-05	0.000286672	0.000206682	ABAT/ADORA2A/AVP/KMO/NTSR1/RGS2/SFXN1/SFXN2/SFXN5/SLC25A22/SNCA/STXBP1	12
BP	GO:0043524	negative regulation of neuron apoptotic process	12/340	145/18800	1.3253e-05	0.000286672	0.000206682	ADORA2A/BAX/BOK/JUN/MEF2C/NEFL/NRP1/PPARGC1A/PRKN/SNCA/STXBP1/TERT	12
BP	GO:0090257	regulation of muscle system process	16/340	250/18800	1.37293e-05	0.000295459	0.000213017	ABAT/ANK2/ATP2A1/CASQ1/CAV3/FOXO1/IGF1/MYH7/NOS1/NR4A1/PARP1/PLN/PPARA/PRKCA/RGS2/SLC8A3	16
BP	GO:0043254	regulation of protein-containing complex assembly	21/340	401/18800	1.44051e-05	0.000308431	0.00022237	BAK1/BAX/BIK/CAV3/CCR7/CRYAB/FKBP4/HJURP/IKBKE/MAP1B/MMP1/OPRD1/P2RY12/PARP1/PYCARD/RAB3A/SNCA/STXBP1/TCL1A/TFRC/TPPP	21
BP	GO:0014896	muscle hypertrophy	10/340	101/18800	1.46736e-05	0.000312592	0.000225369	CAV3/FOXO1/IGF1/MYH7/MYOC/PARP1/PPARA/PRKCA/RGS2/TTN	10
BP	GO:2000377	regulation of reactive oxygen species metabolic process	12/340	147/18800	1.5225e-05	0.00032115	0.000231539	ABCD2/ACOD1/CRYAB/FOXO1/PAGE4/PID1/PPARA/PRKN/ROMO1/SNCA/UCP1/ZNF205	12
BP	GO:0046902	regulation of mitochondrial membrane permeability	8/340	62/18800	1.52276e-05	0.00032115	0.000231539	ACAA2/BAK1/BAX/BBC3/BOK/CAMK2A/PMAIP1/ZNF205	8
BP	GO:0055074	calcium ion homeostasis	23/340	468/18800	1.56709e-05	0.000328856	0.000237095	ANK2/ATP2A1/ATP7B/AVP/BAK1/BAX/BOK/C19orf12/CASQ1/CAV2/CAV3/CCR7/CDK5/CNR1/CYP27B1/HAP1/KDR/MICU3/NOS1/NTSR1/PLN/SLC8A3/SNCA	23
BP	GO:0019319	hexose biosynthetic process	9/340	82/18800	1.70986e-05	0.000356784	0.000257231	DGAT2/FOXO1/PC/PCK1/PPARA/PPARGC1A/SDS/SLC25A10/SORD	9
BP	GO:0015800	acidic amino acid transport	8/340	63/18800	1.71711e-05	0.000356784	0.000257231	ABAT/ADORA2A/AVP/KMO/NTSR1/SLC25A22/SNCA/STXBP1	8
BP	GO:1901214	regulation of neuron death	18/340	313/18800	1.72556e-05	0.000356784	0.000257231	ADORA2A/BAX/BOK/CDK5/GFER/JUN/KMO/MEF2C/NEFL/NRP1/PARP1/PM20D1/PPARA/PPARGC1A/PRKN/SNCA/STXBP1/TERT	18
BP	GO:1902652	secondary alcohol metabolic process	12/340	149/18800	1.74485e-05	0.000359014	0.000258838	ACAA2/ACADL/CAT/CEBPA/CYP11B1/CYP27B1/DGAT2/FDXR/IDH2/SREBF1/STAR/STARD3	12
BP	GO:0009148	pyrimidine nucleoside triphosphate biosynthetic process	5/340	19/18800	1.7732e-05	0.000363075	0.000261766	CMPK2/DTYMK/NME1/NME3/TYMS	5
BP	GO:0046890	regulation of lipid biosynthetic process	13/340	175/18800	1.86537e-05	0.00037665	0.000271554	ABCD2/ABHD6/ACADL/ANXA1/AVP/CYP27B1/DGAT2/PCK1/PDK4/PPARA/SREBF1/STAR/THRSP	13
BP	GO:0007584	response to nutrient	12/340	150/18800	1.86628e-05	0.00037665	0.000271554	ACSL1/CAT/CNR1/CYP1A1/CYP27B1/KANK2/MAP1B/NOD2/OTC/SLC34A1/TFRC/TYMS	12
BP	GO:0010675	regulation of cellular carbohydrate metabolic process	12/340	150/18800	1.86628e-05	0.00037665	0.000271554	ACACB/DGAT2/FOXO1/IGF1/MIR210/NTSR1/PDK4/PMAIP1/PPARA/PPARGC1A/PRKN/SNCA	12
BP	GO:0018105	peptidyl-serine phosphorylation	18/340	315/18800	1.87905e-05	0.000377421	0.000272109	AVP/BAK1/BAX/CAMK2A/CDK1/CDK5/HGF/IKBKE/IL6/MARK1/NOS1/OPRD1/PCK1/PRKCA/SGK1/SNCA/TCL1A/TFRC	18
BP	GO:0044262	cellular carbohydrate metabolic process	17/340	287/18800	2.02607e-05	0.000405022	0.000292009	ACACB/DGAT2/FOXO1/GK/IDH2/IGF1/MIR210/NTSR1/PCK1/PDK4/PLA2G4A/PMAIP1/PPARA/PPARGC1A/PRKN/SNCA/SORD	17
BP	GO:0000302	response to reactive oxygen species	14/340	203/18800	2.07106e-05	0.000412063	0.000297085	ANXA1/BAK1/CAT/CDK1/CRYAB/FABP1/HGF/IL6/JUN/MMP9/PYCR1/ROMO1/TXNIP/UCP1	14
BP	GO:0031998	regulation of fatty acid beta-oxidation	5/340	20/18800	2.32934e-05	0.000461275	0.000332566	ABCD2/ACACB/CNR1/FABP1/PPARA	5
BP	GO:1903715	regulation of aerobic respiration	6/340	33/18800	2.45502e-05	0.000483892	0.000348872	AK4/COX7A1/COX7A2P2/MIR210/SNCA/UQCC2	6
BP	GO:0003012	muscle system process	22/340	449/18800	2.51297e-05	0.000491817	0.000354586	ABAT/ANK2/ATP2A1/CASQ1/CAV3/CKMT2/CRYAB/FOXO1/IGF1/MYH7/MYOC/MYOM2/NOS1/NR4A1/PARP1/PLN/PPARA/PRKCA/RGS2/SCO2/SLC8A3/TTN	22
BP	GO:0046364	monosaccharide biosynthetic process	9/340	86/18800	2.51855e-05	0.000491817	0.000354586	DGAT2/FOXO1/PC/PCK1/PPARA/PPARGC1A/SDS/SLC25A10/SORD	9
BP	GO:0070997	neuron death	19/340	353/18800	2.53664e-05	0.000493066	0.000355486	ADORA2A/BAX/BOK/CDK5/GFER/JUN/KMO/MEF2C/NEFL/NRP1/PARP1/PM20D1/PPARA/PPARGC1A/PRKN/SNCA/STXBP1/TERT/TP63	19
BP	GO:0043523	regulation of neuron apoptotic process	14/340	207/18800	2.57408e-05	0.000498049	0.000359079	ADORA2A/BAX/BOK/CDK5/JUN/MEF2C/NEFL/NRP1/PARP1/PPARGC1A/PRKN/SNCA/STXBP1/TERT	14
BP	GO:0023061	signal release	22/340	451/18800	2.68812e-05	0.000517739	0.000373274	ABAT/ACSL4/ADORA2A/ANXA1/CAMK2A/CDK5/CNR1/HADH/IL6/KCNJ11/KMO/MEF2C/NR4A1/PLA2G4A/PNKD/PRKN/RAB3A/SNCA/SNPH/SREBF1/STXBP1/UQCC2	22
BP	GO:0071887	leukocyte apoptotic process	10/340	109/18800	2.86644e-05	0.000549575	0.000396227	ANXA1/BAK1/BAX/CCR7/GIMAP8/GPAM/IL6/IRF7/MEF2C/NOD2	10
BP	GO:0031960	response to corticosteroid	12/340	157/18800	2.94252e-05	0.000561609	0.000404903	ANXA1/CPS1/HSD3B2/IL6/NEFL/NR3C1/PARP1/PCK1/SGK1/SLIT3/TH/TYMS	12
BP	GO:0019400	alditol metabolic process	5/340	21/18800	3.01212e-05	0.000572303	0.000412613	DGAT2/GK/PCK1/PLA2G4A/SORD	5
BP	GO:0043457	regulation of cellular respiration	7/340	50/18800	3.04608e-05	0.000573588	0.00041354	AK4/COX7A1/COX7A2P2/MIR210/PPARGC1A/SNCA/UQCC2	7
BP	GO:1903747	regulation of establishment of protein localization to mitochondrion	7/340	50/18800	3.04608e-05	0.000573588	0.00041354	ABLIM3/BBC3/MICALL2/PRKN/RHOU/SREBF1/UBL4B	7
BP	GO:0001889	liver development	11/340	134/18800	3.26902e-05	0.00061012	0.000439879	ANXA1/CEBPA/CPS1/CYP1A1/GFER/HGF/IL6/JUN/OTC/PCK1/TYMS	11
BP	GO:0043467	regulation of generation of precursor metabolites and energy	11/340	134/18800	3.26902e-05	0.00061012	0.000439879	AK4/CCNB1/CDK1/COX7A1/COX7A2P2/IGF1/MIR210/PPARA/PPARGC1A/SNCA/UQCC2	11
BP	GO:0006816	calcium ion transport	21/340	424/18800	3.28399e-05	0.000610214	0.000439946	ADORA2A/ANK2/ATP2A1/BAK1/BAX/BHLHA15/CAMK2A/CASQ1/CAV3/CCR7/CDK5/CYP27B1/HAP1/MICU3/NOS1/NTSR1/OPRD1/PLN/SLC25A25/SLC8A3/SNCA	21
BP	GO:1901653	cellular response to peptide	19/340	361/18800	3.44532e-05	0.000637385	0.000459536	CAMK2A/CAV2/CDK5/CPS1/CYP11B1/ECHDC3/FOXO1/GFER/IGF1/MAP1B/MGARP/NOD2/NR4A1/PARP1/PCK1/PDK4/PID1/SLC2A4/SREBF1	19
BP	GO:0010823	negative regulation of mitochondrion organization	7/340	51/18800	3.47646e-05	0.000640336	0.000461664	ACAA2/AVP/BOK/HGF/IGF1/PRKN/TFRC	7
BP	GO:0051402	neuron apoptotic process	15/340	241/18800	3.51872e-05	0.000645302	0.000465244	ADORA2A/BAX/BOK/CDK5/JUN/MEF2C/NEFL/NRP1/PARP1/PPARGC1A/PRKN/SNCA/STXBP1/TERT/TP63	15
BP	GO:0009063	cellular amino acid catabolic process	10/340	112/18800	3.6275e-05	0.000662372	0.00047755	AASS/ABAT/ADHFE1/GCAT/HOGA1/KMO/NOS1/OTC/SDS/SDSL	10
BP	GO:0006925	inflammatory cell apoptotic process	5/340	22/18800	3.84051e-05	0.000698244	0.000503413	ANXA1/IL6/IRF7/MEF2C/NOD2	5
BP	GO:0006835	dicarboxylic acid transport	9/340	91/18800	3.96626e-05	0.000718012	0.000517665	ABAT/ADORA2A/AVP/KMO/NTSR1/SLC25A10/SLC25A22/SNCA/STXBP1	9
BP	GO:0061008	hepaticobiliary system development	11/340	137/18800	4.01279e-05	0.000723331	0.0005215	ANXA1/CEBPA/CPS1/CYP1A1/GFER/HGF/IL6/JUN/OTC/PCK1/TYMS	11
BP	GO:1904427	positive regulation of calcium ion transmembrane transport	8/340	71/18800	4.16121e-05	0.000746892	0.000538487	ANK2/ATP2A1/BAX/CASQ1/CDK5/HAP1/NTSR1/SNCA	8
BP	GO:0034767	positive regulation of ion transmembrane transport	12/340	163/18800	4.25912e-05	0.000761228	0.000548823	ANK2/ANTKMT/ATP2A1/BAX/CASQ1/CDK5/HAP1/MIR210/NOS1/NTSR1/SLC34A1/SNCA	12
BP	GO:0046322	negative regulation of fatty acid oxidation	4/340	12/18800	4.63865e-05	0.000825563	0.000595206	ACACB/ACADL/CNR1/DGAT2	4
BP	GO:1901606	alpha-amino acid catabolic process	9/340	94/18800	5.13352e-05	0.000909798	0.000655937	AASS/ADHFE1/GCAT/HOGA1/KMO/NOS1/OTC/SDS/SDSL	9
BP	GO:0048284	organelle fusion	11/340	141/18800	5.22799e-05	0.000922664	0.000665213	ANXA1/BAK1/BAX/CAV2/CDK1/PID1/PRKN/RAB3A/SNCA/STXBP1/TFRC	11
BP	GO:0031334	positive regulation of protein-containing complex assembly	13/340	194/18800	5.48675e-05	0.000964296	0.000695228	BAK1/BAX/BIK/CAV3/CCR7/MAP1B/MMP1/P2RY12/PYCARD/SNCA/TCL1A/TFRC/TPPP	13
BP	GO:0043502	regulation of muscle adaptation	9/340	95/18800	5.58187e-05	0.000976944	0.000704347	CASQ1/CAV3/FOXO1/IGF1/MYH7/PARP1/PPARA/PRKCA/RGS2	9
BP	GO:0051924	regulation of calcium ion transport	15/340	251/18800	5.60522e-05	0.000976976	0.00070437	ADORA2A/ANK2/ATP2A1/BAK1/BAX/CAMK2A/CASQ1/CAV3/CDK5/HAP1/NOS1/NTSR1/OPRD1/PLN/SNCA	15
BP	GO:0043500	muscle adaptation	10/340	118/18800	5.67765e-05	0.000985528	0.000710536	CASQ1/CAV3/FOXO1/IGF1/MYH7/MYOC/PARP1/PPARA/PRKCA/RGS2	10
BP	GO:0003300	cardiac muscle hypertrophy	9/340	96/18800	6.06279e-05	0.00104605	0.00075417	CAV3/FOXO1/IGF1/MYH7/PARP1/PPARA/PRKCA/RGS2/TTN	9
BP	GO:0042594	response to starvation	13/340	196/18800	6.09633e-05	0.00104605	0.00075417	BHLHA15/CPS1/FOXO1/GABARAPL1/MAP1LC3C/PAGE4/PCK1/PDK4/PMAIP1/PPARA/PPARGC1A/SLC2A1/SREBF1	13
BP	GO:0051928	positive regulation of calcium ion transport	10/340	119/18800	6.10071e-05	0.00104605	0.00075417	ANK2/ATP2A1/BAK1/BAX/CAMK2A/CASQ1/CDK5/HAP1/NTSR1/SNCA	10
BP	GO:0045923	positive regulation of fatty acid metabolic process	6/340	39/18800	6.60084e-05	0.00112722	0.000812692	ABCD2/ANXA1/AVP/FABP1/PPARA/PPARGC1A	6
BP	GO:0044270	cellular nitrogen compound catabolic process	21/340	449/18800	7.47436e-05	0.00126412	0.000911391	ACADL/ACOT7/ALDH1L1/BAX/CIDEA/DCTPP1/DMGDH/DNA2/E2F1/FEN1/HELZ2/IKBKE/IL6/KMO/NTHL1/NUDT1/PDE2A/PLEKHN1/PM20D1/PRKCA/TYMP	21
BP	GO:0006919	activation of cysteine-type endopeptidase activity involved in apoptotic process	8/340	77/18800	7.4924e-05	0.00126412	0.000911391	BAK1/BAX/BBC3/BOK/HSPE1/PMAIP1/PYCARD/SNCA	8
BP	GO:0090559	regulation of membrane permeability	8/340	77/18800	7.4924e-05	0.00126412	0.000911391	ACAA2/BAK1/BAX/BBC3/BOK/CAMK2A/PMAIP1/ZNF205	8
BP	GO:0034614	cellular response to reactive oxygen species	11/340	147/18800	7.63835e-05	0.00128022	0.000923	ANXA1/CAT/CDK1/FABP1/HGF/IL6/JUN/MMP9/PYCR1/ROMO1/UCP1	11
BP	GO:0051954	positive regulation of amine transport	6/340	40/18800	7.64854e-05	0.00128022	0.000923	ABAT/ADORA2A/AVP/KMO/NTSR1/STXBP1	6
BP	GO:0031349	positive regulation of defense response	16/340	289/18800	7.91915e-05	0.00132028	0.00095188	AIM2/CCR7/CEBPA/CNR1/IKBKE/IL6/IRF7/MEF2C/NECTIN2/NOD2/PARP9/PDE2A/PLA2G2A/PYCARD/SNCA/STAP1	16
BP	GO:0010906	regulation of glucose metabolic process	10/340	123/18800	8.07185e-05	0.00133802	0.000964673	ACACB/DGAT2/FOXO1/IGF1/MIR210/PDK4/PMAIP1/PPARA/PPARGC1A/PRKN	10
BP	GO:2001234	negative regulation of apoptotic signaling pathway	14/340	230/18800	8.1178e-05	0.00133802	0.000964673	ACAA2/AVP/BAX/BOK/HGF/IFI6/IGF1/MIR210/MMP9/NRP1/PAK5/PLAUR/PRKN/TERT	14
BP	GO:1904064	positive regulation of cation transmembrane transport	11/340	148/18800	8.12075e-05	0.00133802	0.000964673	ANK2/ANTKMT/ATP2A1/BAX/CASQ1/CDK5/HAP1/MIR210/NOS1/NTSR1/SNCA	11
BP	GO:0009064	glutamine family amino acid metabolic process	8/340	78/18800	8.21912e-05	0.00134896	0.000972559	ADHFE1/AGMAT/ATCAY/CPS1/GLYATL1/NOS1/OTC/PYCR1	8
BP	GO:0071383	cellular response to steroid hormone stimulus	13/340	203/18800	8.71719e-05	0.00142516	0.0010275	ACOD1/ANXA1/ESR2/FKBP4/KANK2/MGARP/NR3C1/PARP1/PCK1/PPARA/SGK1/SOX10/TP63	13
BP	GO:0046688	response to copper ion	6/340	41/18800	8.82459e-05	0.00143715	0.00103614	ATP7B/CDK1/CYP1A1/SNCA/SORD/TFRC	6
BP	GO:0006094	gluconeogenesis	8/340	79/18800	9.00333e-05	0.00145535	0.00104926	DGAT2/FOXO1/PC/PCK1/PPARA/PPARGC1A/SDS/SLC25A10	8
BP	GO:0034643	establishment of mitochondrion localization, microtubule-mediated	5/340	26/18800	9.03986e-05	0.00145535	0.00104926	FEZ1/HAP1/MAP1B/MGARP/NEFL	5
BP	GO:0047497	mitochondrion transport along microtubule	5/340	26/18800	9.03986e-05	0.00145535	0.00104926	FEZ1/HAP1/MAP1B/MGARP/NEFL	5
BP	GO:0051589	negative regulation of neurotransmitter transport	4/340	14/18800	9.11529e-05	0.00145637	0.00105	NOS1/PNKD/PRKN/SNCA	4
BP	GO:0071236	cellular response to antibiotic	4/340	14/18800	9.11529e-05	0.00145637	0.00105	GFER/MEF2C/PLA2G4A/PLA2G4F	4
BP	GO:0006874	cellular calcium ion homeostasis	21/340	456/18800	9.29268e-05	0.00147911	0.0010664	ANK2/ATP2A1/ATP7B/AVP/BAK1/BAX/BOK/C19orf12/CASQ1/CAV2/CAV3/CCR7/CDK5/CNR1/HAP1/MICU3/NOS1/NTSR1/PLN/SLC8A3/SNCA	21
BP	GO:0062014	negative regulation of small molecule metabolic process	9/340	102/18800	9.7424e-05	0.00154487	0.0011138	ACACB/ACADL/ATCAY/CNR1/CYP27B1/DGAT2/PARP1/PID1/PPARA	9
BP	GO:0051279	regulation of release of sequestered calcium ion into cytosol	8/340	80/18800	9.84852e-05	0.00155584	0.00112172	ANK2/BAX/CASQ1/HAP1/NOS1/NTSR1/PLN/SNCA	8
BP	GO:0006869	lipid transport	19/340	391/18800	9.98786e-05	0.00157056	0.00113233	ABCA9/ABCD2/ABCG2/ACSL1/ANXA1/APOO/ATG9B/FABP1/NAXE/NTSR1/PLA2G2A/PLA2G4A/PLA2G4F/PPARA/PRELID3A/PRKN/SLC2A1/STAR/STARD3	19
BP	GO:0033866	nucleoside bisphosphate biosynthetic process	7/340	60/18800	0.000100906	0.00157056	0.00113233	ACACB/ACOT7/ACSL1/ACSL4/ACSS2/PDK4/SNCA	7
BP	GO:0034030	ribonucleoside bisphosphate biosynthetic process	7/340	60/18800	0.000100906	0.00157056	0.00113233	ACACB/ACOT7/ACSL1/ACSL4/ACSS2/PDK4/SNCA	7
BP	GO:0034033	purine nucleoside bisphosphate biosynthetic process	7/340	60/18800	0.000100906	0.00157056	0.00113233	ACACB/ACOT7/ACSL1/ACSL4/ACSS2/PDK4/SNCA	7
BP	GO:0010522	regulation of calcium ion transport into cytosol	9/340	103/18800	0.000105081	0.00162441	0.00117115	ANK2/BAK1/BAX/CASQ1/HAP1/NOS1/NTSR1/PLN/SNCA	9
BP	GO:0052548	regulation of endopeptidase activity	20/340	426/18800	0.000105136	0.00162441	0.00117115	ADORA2A/AIM2/AVP/BAK1/BAX/BBC3/BLID/BOK/CRYAB/FABP1/HGF/HSPE1/IFI6/MMP9/NR4A1/PLAUR/PMAIP1/PYCARD/SNCA/TP63	20
BP	GO:1903409	reactive oxygen species biosynthetic process	7/340	61/18800	0.00011224	0.00172284	0.00124212	ABCD2/CYP1A1/PAGE4/PPARA/SNCA/UCP1/ZNF205	7
BP	GO:0042542	response to hydrogen peroxide	10/340	128/18800	0.000112732	0.00172284	0.00124212	ANXA1/BAK1/CAT/CDK1/CRYAB/FABP1/HGF/IL6/PYCR1/TXNIP	10
BP	GO:0051208	sequestering of calcium ion	10/340	128/18800	0.000112732	0.00172284	0.00124212	ANK2/ATP7B/BAX/CASQ1/CCR7/HAP1/NOS1/NTSR1/PLN/SNCA	10
BP	GO:0003009	skeletal muscle contraction	6/340	43/18800	0.000116069	0.00175476	0.00126513	ATP2A1/CASQ1/CAV3/MYH7/NR4A1/SLC8A3	6
BP	GO:0009394	2'-deoxyribonucleotide metabolic process	6/340	43/18800	0.000116069	0.00175476	0.00126513	CMPK2/DCTPP1/DTYMK/NTHL1/TYMP/TYMS	6
BP	GO:0014075	response to amine	6/340	43/18800	0.000116069	0.00175476	0.00126513	ADORA2A/CDK1/CPS1/NR4A1/RGS2/TH	6
BP	GO:0046321	positive regulation of fatty acid oxidation	4/340	15/18800	0.000122532	0.00183929	0.00132607	ABCD2/FABP1/PPARA/PPARGC1A	4
BP	GO:0070365	hepatocyte differentiation	4/340	15/18800	0.000122532	0.00183929	0.00132607	ANXA1/CPS1/CYP1A1/PCK1	4
BP	GO:0033273	response to vitamin	8/340	83/18800	0.000127871	0.00191262	0.00137894	CAT/CYP1A1/CYP27B1/KANK2/MAP1B/OTC/SLC34A1/TYMS	8
BP	GO:0006109	regulation of carbohydrate metabolic process	12/340	183/18800	0.000129732	0.00192735	0.00138957	ACACB/DGAT2/FOXO1/IGF1/MIR210/NTSR1/PDK4/PMAIP1/PPARA/PPARGC1A/PRKN/SNCA	12
BP	GO:1903169	regulation of calcium ion transmembrane transport	11/340	156/18800	0.000130087	0.00192735	0.00138957	ANK2/ATP2A1/BAX/CASQ1/CAV3/CDK5/HAP1/NOS1/NTSR1/PLN/SNCA	11
BP	GO:0008053	mitochondrial fusion	5/340	28/18800	0.000131114	0.00192735	0.00138957	BAK1/BAX/PID1/PRKN/TFRC	5
BP	GO:0006090	pyruvate metabolic process	9/340	106/18800	0.000131141	0.00192735	0.00138957	DHTKD1/HOGA1/IGF1/ME1/PC/PCK1/PDK4/PPARA/SDS	9
BP	GO:0051341	regulation of oxidoreductase activity	9/340	106/18800	0.000131141	0.00192735	0.00138957	CAV3/CNR1/CYP27B1/FTMT/NOD2/PDP2/PRKN/SNCA/TERT	9
BP	GO:0009262	deoxyribonucleotide metabolic process	6/340	44/18800	0.00013237	0.00193197	0.00139289	CMPK2/DCTPP1/DTYMK/NTHL1/TYMP/TYMS	6
BP	GO:1903214	regulation of protein targeting to mitochondrion	6/340	44/18800	0.00013237	0.00193197	0.00139289	ABLIM3/MICALL2/PRKN/RHOU/SREBF1/UBL4B	6
BP	GO:0097194	execution phase of apoptosis	8/340	84/18800	0.00013914	0.00202377	0.00145908	AIFM3/BAX/BBC3/BOK/CASP14/CIDEA/IL6/SHARPIN	8
BP	GO:0019692	deoxyribose phosphate metabolic process	6/340	45/18800	0.000150435	0.00216004	0.00155732	CMPK2/DCTPP1/DTYMK/NTHL1/TYMP/TYMS	6
BP	GO:0035384	thioester biosynthetic process	6/340	45/18800	0.000150435	0.00216004	0.00155732	ACACB/ACSL1/ACSL4/ACSS2/PDK4/SNCA	6
BP	GO:0071616	acyl-CoA biosynthetic process	6/340	45/18800	0.000150435	0.00216004	0.00155732	ACACB/ACSL1/ACSL4/ACSS2/PDK4/SNCA	6
BP	GO:0046889	positive regulation of lipid biosynthetic process	8/340	85/18800	0.000151216	0.00216004	0.00155732	ABCD2/ABHD6/ANXA1/AVP/DGAT2/PPARA/SREBF1/STAR	8
BP	GO:2000106	regulation of leukocyte apoptotic process	8/340	85/18800	0.000151216	0.00216004	0.00155732	ANXA1/BAX/CCR7/GIMAP8/GPAM/IRF7/MEF2C/NOD2	8
BP	GO:0042593	glucose homeostasis	14/340	244/18800	0.000151582	0.00216004	0.00155732	ACSM2A/BHLHA15/CAV3/CEBPA/CNR1/CYP11B1/FOXO1/IL6/OAS1/PCK1/PDK4/PPARGC1A/SLC2A4/TH	14
BP	GO:1990845	adaptive thermogenesis	11/340	159/18800	0.000153973	0.00218673	0.00157657	ABHD6/ACADL/ACSL1/CIDEA/EPAS1/G0S2/HADH/PEMT/PM20D1/PPARGC1A/UCP1	11
BP	GO:0006921	cellular component disassembly involved in execution phase of apoptosis	5/340	29/18800	0.000156097	0.00220946	0.00159295	BAX/BOK/CIDEA/IL6/SHARPIN	5
BP	GO:0031668	cellular response to extracellular stimulus	14/340	245/18800	0.000158191	0.00222417	0.00160356	BHLHA15/CYP27B1/DCTPP1/FOXO1/GABARAPL1/KANK2/MAP1LC3C/NUDT1/PCK1/PDK4/PMAIP1/PPARA/SLC2A1/SREBF1	14
BP	GO:0033500	carbohydrate homeostasis	14/340	245/18800	0.000158191	0.00222417	0.00160356	ACSM2A/BHLHA15/CAV3/CEBPA/CNR1/CYP11B1/FOXO1/IL6/OAS1/PCK1/PDK4/PPARGC1A/SLC2A4/TH	14
BP	GO:0009200	deoxyribonucleoside triphosphate metabolic process	4/340	16/18800	0.000161054	0.0022569	0.00162716	CMPK2/DCTPP1/DTYMK/TYMS	4
BP	GO:0071496	cellular response to external stimulus	16/340	309/18800	0.000171642	0.00239528	0.00172692	BAK1/BHLHA15/CYP27B1/DCTPP1/FOXO1/GABARAPL1/KANK2/MAP1LC3C/NUDT1/PCK1/PDE2A/PDK4/PMAIP1/PPARA/SLC2A1/SREBF1	16
BP	GO:0032103	positive regulation of response to external stimulus	20/340	442/18800	0.000172065	0.00239528	0.00172692	ACOD1/AIM2/CCR7/CEBPA/CNR1/IKBKE/IL6/IRF7/KDR/NECTIN2/NOD2/NRP1/P2RY12/PARP9/PDE2A/PLA2G2A/PRKCA/PYCARD/SNCA/STAP1	20
BP	GO:0060401	cytosolic calcium ion transport	12/340	190/18800	0.000184465	0.00255239	0.0018402	ANK2/BAK1/BAX/CASQ1/CCR7/HAP1/MICU3/NOS1/NTSR1/PLN/SLC8A3/SNCA	12
BP	GO:1903579	negative regulation of ATP metabolic process	5/340	30/18800	0.000184561	0.00255239	0.0018402	MIR210/PARP1/PID1/PPARA/SNCA	5
BP	GO:0006081	cellular aldehyde metabolic process	7/340	66/18800	0.000185486	0.00255408	0.00184142	ALDH2/CYP11B1/DHRS13/GLYCTK/HOGA1/IDH2/PNKD	7
BP	GO:0051651	maintenance of location in cell	13/340	219/18800	0.000185963	0.00255408	0.00184142	ANK2/ATP2A1/ATP7B/BAX/CASQ1/CCR7/CDK5/FTMT/HAP1/NOS1/NTSR1/PLN/SNCA	13
BP	GO:0001676	long-chain fatty acid metabolic process	9/340	111/18800	0.0001865	0.00255408	0.00184142	ABHD6/ACADL/ACOT7/ACSL1/ACSL4/ACSM1/CYP1A1/CYP2U1/PLA2G4A	9
BP	GO:0071241	cellular response to inorganic substance	13/340	221/18800	0.00020334	0.00277569	0.00200119	CEBPA/CYP11B1/CYP1A1/FOXO1/JUN/MEF2C/MMP9/PARP1/PRKN/RAD51/SLC34A1/SNCA/TH	13
BP	GO:0070588	calcium ion transmembrane transport	16/340	314/18800	0.000205914	0.00280176	0.00201998	ANK2/ATP2A1/BAX/BHLHA15/CASQ1/CAV3/CCR7/CDK5/HAP1/MICU3/NOS1/NTSR1/PLN/SLC25A25/SLC8A3/SNCA	16
BP	GO:0006577	amino-acid betaine metabolic process	4/340	17/18800	0.000207618	0.00281586	0.00203015	ACADL/BBOX1/CRAT/DMGDH	4
BP	GO:1902108	regulation of mitochondrial membrane permeability involved in apoptotic process	6/340	48/18800	0.000216566	0.00288498	0.00207999	ACAA2/BAX/BBC3/BOK/CAMK2A/ZNF205	6
BP	GO:1903426	regulation of reactive oxygen species biosynthetic process	6/340	48/18800	0.000216566	0.00288498	0.00207999	ABCD2/PAGE4/PPARA/SNCA/UCP1/ZNF205	6
BP	GO:0000002	mitochondrial genome maintenance	5/340	31/18800	0.000216818	0.00288498	0.00207999	DNA2/PARP1/PIF1/PPARGC1A/TYMP	5
BP	GO:0010039	response to iron ion	5/340	31/18800	0.000216818	0.00288498	0.00207999	ABAT/ACO1/CYP1A1/SNCA/TFRC	5
BP	GO:0050482	arachidonic acid secretion	5/340	31/18800	0.000216818	0.00288498	0.00207999	ANXA1/NTSR1/PLA2G2A/PLA2G4A/PLA2G4F	5
BP	GO:1903963	arachidonate transport	5/340	31/18800	0.000216818	0.00288498	0.00207999	ANXA1/NTSR1/PLA2G2A/PLA2G4A/PLA2G4F	5
BP	GO:0008203	cholesterol metabolic process	10/340	139/18800	0.000222301	0.00293021	0.00211259	ACAA2/ACADL/CAT/CEBPA/CYP11B1/DGAT2/FDXR/SREBF1/STAR/STARD3	10
BP	GO:0051384	response to glucocorticoid	10/340	139/18800	0.000222301	0.00293021	0.00211259	ANXA1/CPS1/HSD3B2/IL6/NEFL/NR3C1/PCK1/SLIT3/TH/TYMS	10
BP	GO:0055076	transition metal ion homeostasis	10/340	139/18800	0.000222301	0.00293021	0.00211259	ACO1/ALAS2/ATP7B/EPAS1/FLVCR1/FTMT/MIR210/PRKN/SCO2/TFRC	10
BP	GO:0010611	regulation of cardiac muscle hypertrophy	7/340	68/18800	0.000223885	0.00294189	0.00212101	CAV3/FOXO1/IGF1/PARP1/PPARA/PRKCA/RGS2	7
BP	GO:1901019	regulation of calcium ion transmembrane transporter activity	8/340	91/18800	0.000243174	0.00318543	0.0022966	ANK2/ATP2A1/CASQ1/CAV3/CDK5/HAP1/NOS1/PLN	8
BP	GO:1904062	regulation of cation transmembrane transport	17/340	352/18800	0.000247505	0.00323212	0.00233027	ANK2/ANTKMT/ATP2A1/BAX/CASQ1/CAV3/CDK5/HAP1/MEF2C/MIR210/MMP9/NOS1/NTSR1/PLN/PM20D1/RGS2/SNCA	17
BP	GO:0006221	pyrimidine nucleotide biosynthetic process	5/340	32/18800	0.000253193	0.00327598	0.00236188	CMPK2/DTYMK/NME1/NME3/TYMS	5
BP	GO:0033028	myeloid cell apoptotic process	5/340	32/18800	0.000253193	0.00327598	0.00236188	ANXA1/IL6/IRF7/MEF2C/NOD2	5
BP	GO:0051385	response to mineralocorticoid	5/340	32/18800	0.000253193	0.00327598	0.00236188	HSD3B2/NEFL/PARP1/SGK1/TH	5
BP	GO:0052547	regulation of peptidase activity	20/340	456/18800	0.000258903	0.00333961	0.00240776	ADORA2A/AIM2/AVP/BAK1/BAX/BBC3/BLID/BOK/CRYAB/FABP1/HGF/HSPE1/IFI6/MMP9/NR4A1/PLAUR/PMAIP1/PYCARD/SNCA/TP63	20
BP	GO:0019751	polyol metabolic process	9/340	116/18800	0.00026007	0.00334325	0.00241039	CYP27B1/DGAT2/GK/NTSR1/PCK1/PLA2G4A/SLC34A1/SNCA/SORD	9
BP	GO:0009068	aspartate family amino acid catabolic process	4/340	18/18800	0.000263148	0.00334325	0.00241039	AASS/GCAT/SDS/SDSL	4
BP	GO:0019896	axonal transport of mitochondrion	4/340	18/18800	0.000263148	0.00334325	0.00241039	FEZ1/HAP1/MGARP/NEFL	4
BP	GO:0032769	negative regulation of monooxygenase activity	4/340	18/18800	0.000263148	0.00334325	0.00241039	CAV3/CNR1/CYP27B1/SNCA	4
BP	GO:0045722	positive regulation of gluconeogenesis	4/340	18/18800	0.000263148	0.00334325	0.00241039	DGAT2/FOXO1/PPARA/PPARGC1A	4
BP	GO:0051607	defense response to virus	15/340	290/18800	0.000275599	0.00348567	0.00251306	ACOD1/AIM2/ATAD3A/GPAM/IFI27/IFI6/IFIT2/IL6/IRF7/MX1/OAS1/PARP9/PMAIP1/PYCARD/RSAD2	15
BP	GO:0006937	regulation of muscle contraction	11/340	170/18800	0.000276011	0.00348567	0.00251306	ABAT/ANK2/ATP2A1/CASQ1/CAV3/MYH7/NOS1/NR4A1/PLN/RGS2/SLC8A3	11
BP	GO:0072503	cellular divalent inorganic cation homeostasis	21/340	494/18800	0.000278044	0.0034898	0.00251604	ANK2/ATP2A1/ATP7B/AVP/BAK1/BAX/BOK/C19orf12/CASQ1/CAV2/CAV3/CCR7/CDK5/CNR1/HAP1/MICU3/NOS1/NTSR1/PLN/SLC8A3/SNCA	21
BP	GO:1901361	organic cyclic compound catabolic process	21/340	494/18800	0.000278044	0.0034898	0.00251604	ACOT7/ALDH1L1/BAX/CIDEA/CYP1A1/CYP27B1/DCTPP1/DNA2/E2F1/FEN1/HELZ2/IKBKE/IL6/KMO/MAOA/NTHL1/NUDT1/PDE2A/PLEKHN1/PRKCA/TYMP	21
BP	GO:1903531	negative regulation of secretion by cell	10/340	143/18800	0.00027972	0.0034898	0.00251604	ABAT/ANXA1/CNR1/HADH/KCNJ11/PNKD/PRKN/RSAD2/SNCA/SREBF1	10
BP	GO:2001056	positive regulation of cysteine-type endopeptidase activity	10/340	143/18800	0.00027972	0.0034898	0.00251604	AIM2/BAK1/BAX/BBC3/BLID/BOK/HSPE1/PMAIP1/PYCARD/SNCA	10
BP	GO:0032868	response to insulin	14/340	259/18800	0.000280475	0.0034898	0.00251604	CAT/CAV2/ECHDC3/FOXO1/HADH/OTC/PARP1/PCK1/PDK4/PID1/PPARA/SLC2A1/SLC2A4/SREBF1	14
BP	GO:0051480	regulation of cytosolic calcium ion concentration	17/340	356/18800	0.000282299	0.00350216	0.00252496	ANK2/AVP/BAK1/BAX/BOK/CASQ1/CAV2/CAV3/CCR7/CDK5/CNR1/HAP1/NOS1/NTSR1/PLN/SLC8A3/SNCA	17
BP	GO:0051223	regulation of protein transport	21/340	495/18800	0.000285655	0.00352624	0.00254232	ABAT/ABLIM3/ACSL4/ADORA2A/BBC3/CDK1/CDK5/CNR1/HADH/IFI27/IGF1/IL6/KCNJ11/MICALL2/PRKN/RHOU/RSAD2/SREBF1/TTN/UBL4B/UQCC2	21
BP	GO:0140546	defense response to symbiont	15/340	291/18800	0.000285912	0.00352624	0.00254232	ACOD1/AIM2/ATAD3A/GPAM/IFI27/IFI6/IFIT2/IL6/IRF7/MX1/OAS1/PARP9/PMAIP1/PYCARD/RSAD2	15
BP	GO:0060402	calcium ion transport into cytosol	11/340	171/18800	0.000290319	0.00357017	0.00257398	ANK2/BAK1/BAX/CASQ1/CCR7/HAP1/NOS1/NTSR1/PLN/SLC8A3/SNCA	11
BP	GO:0014743	regulation of muscle hypertrophy	7/340	71/18800	0.000293256	0.0035958	0.00259246	CAV3/FOXO1/IGF1/PARP1/PPARA/PRKCA/RGS2	7
BP	GO:0033135	regulation of peptidyl-serine phosphorylation	10/340	144/18800	0.000295866	0.00361729	0.00260796	AVP/BAK1/BAX/HGF/IL6/NOS1/OPRD1/SNCA/TCL1A/TFRC	10
BP	GO:0009615	response to virus	18/340	392/18800	0.000302725	0.00369045	0.0026607	ACOD1/AIM2/ATAD3A/BAX/CYP1A1/GPAM/IFI27/IFI6/IFIT2/IKBKE/IL6/IRF7/MX1/OAS1/PARP9/PMAIP1/PYCARD/RSAD2	18
BP	GO:0071375	cellular response to peptide hormone stimulus	15/340	294/18800	0.000318869	0.00387605	0.00279452	CAMK2A/CAV2/CPS1/CYP11B1/ECHDC3/FOXO1/MAP1B/MGARP/NR4A1/PARP1/PCK1/PDK4/PID1/SLC2A4/SREBF1	15
BP	GO:0050727	regulation of inflammatory response	18/340	394/18800	0.000321792	0.00390034	0.00281203	ACOD1/ADORA2A/ANXA1/CCR7/CEBPA/CNR1/HGF/IGF1/IL6/MMP9/NOD2/PDE2A/PLA2G2A/PPARA/PYCARD/SHARPIN/SNCA/STAP1	18
BP	GO:0051051	negative regulation of transport	20/340	464/18800	0.000324101	0.00391708	0.0028241	ABAT/ANXA1/CAV3/CDK5/CNR1/CRYAB/HADH/KCNJ11/MAP1B/MMP9/NOS1/NTSR1/PID1/PLN/PNKD/PRKN/RGS2/RSAD2/SNCA/SREBF1	20
BP	GO:0002274	myeloid leukocyte activation	13/340	232/18800	0.000325938	0.00392802	0.00283199	ANXA1/CEBPA/CNR1/DHRS2/IL6/JUN/NECTIN2/PLA2G2A/PLA2G4A/PYCARD/SNCA/STAP1/STXBP1	13
BP	GO:0006071	glycerol metabolic process	4/340	19/18800	0.000328593	0.00394873	0.00284692	DGAT2/GK/PCK1/PLA2G4A	4
BP	GO:0106106	cold-induced thermogenesis	10/340	146/18800	0.000330504	0.00394919	0.00284725	ABHD6/ACADL/ACSL1/CIDEA/EPAS1/G0S2/HADH/PEMT/PPARGC1A/UCP1	10
BP	GO:0120161	regulation of cold-induced thermogenesis	10/340	146/18800	0.000330504	0.00394919	0.00284725	ABHD6/ACADL/ACSL1/CIDEA/EPAS1/G0S2/HADH/PEMT/PPARGC1A/UCP1	10
BP	GO:0033238	regulation of cellular amine metabolic process	5/340	34/18800	0.000339653	0.00404706	0.00291781	ABAT/ALDH2/ATCAY/PNKD/PRKN	5
BP	GO:0019439	aromatic compound catabolic process	20/340	466/18800	0.000342487	0.00405939	0.0029267	ACOT7/ALDH1L1/BAX/CIDEA/CYP1A1/DCTPP1/DNA2/E2F1/FEN1/HELZ2/IKBKE/IL6/KMO/MAOA/NTHL1/NUDT1/PDE2A/PLEKHN1/PRKCA/TYMP	20
BP	GO:0021700	developmental maturation	15/340	296/18800	0.000342614	0.00405939	0.0029267	BHLHA15/CEBPA/CEND1/EPAS1/FLVCR1/IGF1/KDR/MAP1B/MYOC/NEFL/RAB3A/SOX10/STXBP1/TDRKH/TYMS	15
BP	GO:0048732	gland development	19/340	431/18800	0.000345082	0.00407718	0.00293953	ANXA1/ATP7B/BAX/CAV3/CEBPA/CPS1/CYP1A1/FKBP4/GFER/HGF/IL6/JUN/NME1/NRP1/OTC/PCK1/SOX10/TP63/TYMS	19
BP	GO:0150076	neuroinflammatory response	7/340	73/18800	0.000348396	0.00410485	0.00295947	ADORA2A/IGF1/IL6/JUN/MMP9/SNCA/STAP1	7
BP	GO:0051101	regulation of DNA binding	9/340	121/18800	0.000356222	0.00417374	0.00300914	E2F1/HJURP/IGF1/JUN/MMP9/NME1/PARP1/PLAUR/PRKN	9
BP	GO:0051209	release of sequestered calcium ion into cytosol	9/340	121/18800	0.000356222	0.00417374	0.00300914	ANK2/BAX/CASQ1/CCR7/HAP1/NOS1/NTSR1/PLN/SNCA	9
BP	GO:0051283	negative regulation of sequestering of calcium ion	9/340	122/18800	0.000378593	0.00440299	0.00317442	ANK2/BAX/CASQ1/CCR7/HAP1/NOS1/NTSR1/PLN/SNCA	9
BP	GO:0045669	positive regulation of osteoblast differentiation	7/340	74/18800	0.00037892	0.00440299	0.00317442	CEBPA/HGF/IGF1/IL6/MEF2C/MIR210/TP63	7
BP	GO:0060420	regulation of heart growth	7/340	74/18800	0.00037892	0.00440299	0.00317442	ACACB/CAV3/CDK1/IGF1/MEF2C/PPARA/RGS2	7
BP	GO:0032386	regulation of intracellular transport	16/340	332/18800	0.000383244	0.00444099	0.00320182	ABLIM3/ATP2A1/BBC3/CDK1/CDK5/CRYAB/FEZ1/HAP1/IFI27/MAP1B/MICALL2/PLN/PRKN/RHOU/SREBF1/UBL4B	16
BP	GO:0051098	regulation of binding	17/340	366/18800	0.000388438	0.00447527	0.00322654	BAX/CDK5/E2F1/HJURP/IFIT2/IGF1/JUN/MMP9/NME1/NRP1/PARP1/PARP9/PLAUR/PLN/PPARA/PRKN/TERT	17
BP	GO:0031646	positive regulation of nervous system process	5/340	35/18800	0.000390446	0.00447527	0.00322654	ABAT/HGF/NTSR1/SOX10/TPPP	5
BP	GO:0051354	negative regulation of oxidoreductase activity	5/340	35/18800	0.000390446	0.00447527	0.00322654	CAV3/CNR1/CYP27B1/PRKN/SNCA	5
BP	GO:0097345	mitochondrial outer membrane permeabilization	5/340	35/18800	0.000390446	0.00447527	0.00322654	ACAA2/BAX/BBC3/BOK/ZNF205	5
BP	GO:0032355	response to estradiol	9/340	123/18800	0.00040211	0.0045424	0.00327494	ANXA1/CAT/CRYAB/ESR2/MAP1B/SLC34A1/STXBP1/TH/TXNIP	9
BP	GO:0097237	cellular response to toxic substance	9/340	123/18800	0.00040211	0.0045424	0.00327494	ABCG2/CAT/FABP1/GFER/MGST1/MTARC1/OPRD1/PRKN/PRXL2A	9
BP	GO:0120162	positive regulation of cold-induced thermogenesis	8/340	98/18800	0.000403735	0.0045424	0.00327494	ACADL/ACSL1/EPAS1/G0S2/HADH/PEMT/PPARGC1A/UCP1	8
BP	GO:0030150	protein import into mitochondrial matrix	4/340	20/18800	0.000404918	0.0045424	0.00327494	ROMO1/TIMM17A/TIMM17B/TOMM40	4
BP	GO:0042053	regulation of dopamine metabolic process	4/340	20/18800	0.000404918	0.0045424	0.00327494	ABAT/ALDH2/PNKD/PRKN	4
BP	GO:0042069	regulation of catecholamine metabolic process	4/340	20/18800	0.000404918	0.0045424	0.00327494	ABAT/ALDH2/PNKD/PRKN	4
BP	GO:0061050	regulation of cell growth involved in cardiac muscle cell development	4/340	20/18800	0.000404918	0.0045424	0.00327494	CAV3/IGF1/PPARA/RGS2	4
BP	GO:0090201	negative regulation of release of cytochrome c from mitochondria	4/340	20/18800	0.000404918	0.0045424	0.00327494	AVP/HGF/IGF1/PRKN	4
BP	GO:0006941	striated muscle contraction	11/340	178/18800	0.000409074	0.00457685	0.00329977	ANK2/ATP2A1/CASQ1/CAV3/MYH7/NOS1/NR4A1/PLN/RGS2/SLC8A3/TTN	11
BP	GO:0010524	positive regulation of calcium ion transport into cytosol	6/340	54/18800	0.000416204	0.00464431	0.00334841	BAK1/BAX/CASQ1/HAP1/NTSR1/SNCA	6
BP	GO:0051282	regulation of sequestering of calcium ion	9/340	124/18800	0.000426816	0.00475016	0.00342473	ANK2/BAX/CASQ1/CCR7/HAP1/NOS1/NTSR1/PLN/SNCA	9
BP	GO:0006165	nucleoside diphosphate phosphorylation	8/340	99/18800	0.000432442	0.0048001	0.00346073	AK4/CMPK2/DHTKD1/DTYMK/IGF1/NME1/NME3/PPARA	8
BP	GO:0016051	carbohydrate biosynthetic process	12/340	209/18800	0.000441227	0.00488477	0.00352177	DGAT2/FOXO1/IGF1/NTSR1/PC/PCK1/PPARA/PPARGC1A/SDS/SLC25A10/SNCA/SORD	12
BP	GO:0008652	cellular amino acid biosynthetic process	7/340	76/18800	0.000446378	0.00492028	0.00354738	AASS/ABAT/CPS1/OTC/PYCR1/SDS/SDSL	7
BP	GO:1903749	positive regulation of establishment of protein localization to mitochondrion	5/340	36/18800	0.000446768	0.00492028	0.00354738	ABLIM3/BBC3/MICALL2/RHOU/UBL4B	5
BP	GO:0043280	positive regulation of cysteine-type endopeptidase activity involved in apoptotic process	9/340	125/18800	0.000452759	0.00497327	0.00358558	BAK1/BAX/BBC3/BLID/BOK/HSPE1/PMAIP1/PYCARD/SNCA	9
BP	GO:0050905	neuromuscular process	10/340	152/18800	0.000455329	0.00497559	0.00358725	ADORA2A/ATP2A1/CASQ1/CAV3/MYH7/NEFL/NR4A1/PNKD/PRKN/SLC8A3	10
BP	GO:1905039	carboxylic acid transmembrane transport	10/340	152/18800	0.000455329	0.00497559	0.00358725	ABCD2/ACSL1/MPC1L/NTSR1/RGS2/SFXN1/SFXN2/SLC25A10/SLC25A22/SLC2A1	10
BP	GO:0010883	regulation of lipid storage	6/340	55/18800	0.000460154	0.00501532	0.0036159	ACACB/CIDEA/IKBKE/IL6/PPARA/SREBF1	6
BP	GO:0046939	nucleotide phosphorylation	8/340	100/18800	0.000462784	0.00503098	0.00362719	AK4/CMPK2/DHTKD1/DTYMK/IGF1/NME1/NME3/PPARA	8
BP	GO:0032409	regulation of transporter activity	15/340	305/18800	0.000469237	0.00508802	0.00366831	ANK2/ANTKMT/ATP2A1/CASQ1/CAV3/CDK5/HAP1/MEF2C/MMP9/NOS1/NTSR1/PLN/PM20D1/SGK1/SNCA	15
BP	GO:0022898	regulation of transmembrane transporter activity	14/340	273/18800	0.000476402	0.00515247	0.00371478	ANK2/ANTKMT/ATP2A1/CASQ1/CAV3/CDK5/HAP1/MEF2C/MMP9/NOS1/NTSR1/PLN/PM20D1/SNCA	14
BP	GO:1903825	organic acid transmembrane transport	10/340	153/18800	0.000479518	0.0051729	0.00372951	ABCD2/ACSL1/MPC1L/NTSR1/RGS2/SFXN1/SFXN2/SLC25A10/SLC25A22/SLC2A1	10
BP	GO:0046700	heterocycle catabolic process	19/340	443/18800	0.000483475	0.00520228	0.00375069	ACOT7/ALDH1L1/BAX/CIDEA/CYP1A1/DCTPP1/DNA2/E2F1/FEN1/HELZ2/IKBKE/IL6/KMO/NTHL1/NUDT1/PDE2A/PLEKHN1/PRKCA/TYMP	19
BP	GO:1903532	positive regulation of secretion by cell	14/340	274/18800	0.000494023	0.00528404	0.00380963	ABAT/ACSL4/ADORA2A/AVP/CDK5/CNR1/IGF1/KMO/NTSR1/PLA2G4A/RAB3A/SNCA/STXBP1/TTN	14
BP	GO:0008630	intrinsic apoptotic signaling pathway in response to DNA damage	8/340	101/18800	0.00049483	0.00528404	0.00380963	BAK1/BAX/BCL2A1/BOK/E2F1/IKBKE/PYCARD/TP63	8
BP	GO:0046620	regulation of organ growth	8/340	101/18800	0.00049483	0.00528404	0.00380963	ACACB/CAV3/CDK1/FLVCR1/IGF1/MEF2C/PPARA/RGS2	8
BP	GO:0016125	sterol metabolic process	10/340	154/18800	0.000504763	0.00530114	0.00382196	ACAA2/ACADL/CAT/CEBPA/CYP11B1/DGAT2/FDXR/SREBF1/STAR/STARD3	10
BP	GO:0097553	calcium ion transmembrane import into cytosol	10/340	154/18800	0.000504763	0.00530114	0.00382196	ANK2/BAX/CASQ1/CCR7/HAP1/NOS1/NTSR1/PLN/SLC8A3/SNCA	10
BP	GO:0050433	regulation of catecholamine secretion	6/340	56/18800	0.000507638	0.00530114	0.00382196	ABAT/ADORA2A/CNR1/PRKN/RAB3A/SNCA	6
BP	GO:0050879	multicellular organismal movement	6/340	56/18800	0.000507638	0.00530114	0.00382196	ATP2A1/CASQ1/CAV3/MYH7/NR4A1/SLC8A3	6
BP	GO:0050881	musculoskeletal movement	6/340	56/18800	0.000507638	0.00530114	0.00382196	ATP2A1/CASQ1/CAV3/MYH7/NR4A1/SLC8A3	6
BP	GO:0014046	dopamine secretion	5/340	37/18800	0.000509	0.00530114	0.00382196	ABAT/CNR1/PRKN/RAB3A/SNCA	5
BP	GO:0014059	regulation of dopamine secretion	5/340	37/18800	0.000509	0.00530114	0.00382196	ABAT/CNR1/PRKN/RAB3A/SNCA	5
BP	GO:0032094	response to food	5/340	37/18800	0.000509	0.00530114	0.00382196	CPS1/CYP1A1/PPARA/SLC25A25/SREBF1	5
BP	GO:1901021	positive regulation of calcium ion transmembrane transporter activity	5/340	37/18800	0.000509	0.00530114	0.00382196	ANK2/ATP2A1/CASQ1/CDK5/HAP1	5
BP	GO:1903580	positive regulation of ATP metabolic process	5/340	37/18800	0.000509	0.00530114	0.00382196	IGF1/MIR210/PID1/PPARA/PPARGC1A	5
BP	GO:0055001	muscle cell development	11/340	183/18800	0.000516856	0.0053697	0.00387139	ANK2/CASQ1/CAV2/CAV3/CDK1/IGF1/MYOM2/NEB/PPARA/RGS2/TTN	11
BP	GO:0031669	cellular response to nutrient levels	12/340	213/18800	0.000522794	0.00539462	0.00388936	BHLHA15/CYP27B1/FOXO1/GABARAPL1/KANK2/MAP1LC3C/PCK1/PDK4/PMAIP1/PPARA/SLC2A1/SREBF1	12
BP	GO:1901616	organic hydroxy compound catabolic process	7/340	78/18800	0.000523092	0.00539462	0.00388936	ALDH2/CYP27B1/GK/LDHD/MAOA/NTSR1/SORD	7
BP	GO:1903533	regulation of protein targeting	7/340	78/18800	0.000523092	0.00539462	0.00388936	ABLIM3/CDK5/MICALL2/PRKN/RHOU/SREBF1/UBL4B	7
BP	GO:0043388	positive regulation of DNA binding	6/340	57/18800	0.000558847	0.00573532	0.004135	IGF1/MMP9/NME1/PARP1/PLAUR/PRKN	6
BP	GO:0050432	catecholamine secretion	6/340	57/18800	0.000558847	0.00573532	0.004135	ABAT/ADORA2A/CNR1/PRKN/RAB3A/SNCA	6
BP	GO:0006970	response to osmotic stress	7/340	79/18800	0.000565195	0.00577237	0.00416171	AVP/BAX/KMO/SLC2A1/SLC2A4/SORD/TH	7
BP	GO:0072332	intrinsic apoptotic signaling pathway by p53 class mediator	7/340	79/18800	0.000565195	0.00577237	0.00416171	BAX/BOK/E2F1/PMAIP1/PRKN/PYCARD/TP63	7
BP	GO:0035337	fatty-acyl-CoA metabolic process	5/340	38/18800	0.000577529	0.00588409	0.00424226	ACOT7/ACSL1/ACSL4/ACSM2A/DGAT2	5
BP	GO:0031338	regulation of vesicle fusion	4/340	22/18800	0.000594149	0.00603885	0.00435383	ANXA1/RAB3A/SNCA/STXBP1	4
BP	GO:0000050	urea cycle	3/340	10/18800	0.000640215	0.00642718	0.00463381	CEBPA/CPS1/OTC	3
BP	GO:0048563	post-embryonic animal organ morphogenesis	3/340	10/18800	0.000640215	0.00642718	0.00463381	BAK1/BAX/KDR	3
BP	GO:0097250	mitochondrial respirasome assembly	3/340	10/18800	0.000640215	0.00642718	0.00463381	COX7A1/COX7A2P2/RAB5IF	3
BP	GO:1902510	regulation of apoptotic DNA fragmentation	3/340	10/18800	0.000640215	0.00642718	0.00463381	BAX/CIDEA/IL6	3
BP	GO:2000109	regulation of macrophage apoptotic process	3/340	10/18800	0.000640215	0.00642718	0.00463381	IRF7/MEF2C/NOD2	3
BP	GO:0034308	primary alcohol metabolic process	8/340	105/18800	0.000641499	0.00642718	0.00463381	ACSS2/ALDH2/CYP11B1/CYP1A1/DGAT2/DHRS13/IGF1/PECR	8
BP	GO:0006575	cellular modified amino acid metabolic process	11/340	188/18800	0.000647418	0.00645581	0.00465445	ACADL/ALDH1L1/BBOX1/CKMT1A/CKMT1B/CKMT2/CRAT/DMGDH/HOGA1/MTHFD2/TYMS	11
BP	GO:0031099	regeneration	11/340	188/18800	0.000647418	0.00645581	0.00465445	ANXA1/BAK1/CDK1/GFER/HGF/IGF1/IL6/JUN/MAP1B/NEFL/TYMS	11
BP	GO:0032570	response to progesterone	5/340	39/18800	0.000652752	0.00649365	0.00468173	ACOD1/SOX10/SREBF1/TXNIP/TYMS	5
BP	GO:0048872	homeostasis of number of cells	14/340	282/18800	0.000656073	0.00650986	0.00469342	ALAS2/ANXA1/BAK1/BAX/CCR7/EPAS1/FLVCR1/GPAM/IL6/MEF2C/OCIAD2/PLA2G2A/PMAIP1/SFXN1	14
BP	GO:0055013	cardiac muscle cell development	7/340	81/18800	0.000657468	0.00650986	0.00469342	CAV3/CDK1/IGF1/NEB/PPARA/RGS2/TTN	7
BP	GO:0051353	positive regulation of oxidoreductase activity	6/340	59/18800	0.000673241	0.00665042	0.00479475	CYP27B1/FTMT/NOD2/PDP2/SNCA/TERT	6
BP	GO:0009306	protein secretion	16/340	350/18800	0.000679157	0.00669053	0.00482368	ABAT/ACSL4/ADORA2A/ANXA1/CAVIN1/CNR1/HADH/IGF1/IL6/KCNJ11/PRKN/RAB3A/RSAD2/SREBF1/TTN/UQCC2	16
BP	GO:0009267	cellular response to starvation	10/340	160/18800	0.000680474	0.00669053	0.00482368	BHLHA15/FOXO1/GABARAPL1/MAP1LC3C/PCK1/PDK4/PMAIP1/PPARA/SLC2A1/SREBF1	10
BP	GO:0035592	establishment of protein localization to extracellular region	16/340	351/18800	0.00070016	0.00686808	0.00495168	ABAT/ACSL4/ADORA2A/ANXA1/CAVIN1/CNR1/HADH/IGF1/IL6/KCNJ11/PRKN/RAB3A/RSAD2/SREBF1/TTN/UQCC2	16
BP	GO:0050708	regulation of protein secretion	13/340	252/18800	0.000711899	0.00696703	0.00502302	ABAT/ACSL4/ADORA2A/CNR1/HADH/IGF1/IL6/KCNJ11/PRKN/RSAD2/SREBF1/TTN/UQCC2	13
BP	GO:0000266	mitochondrial fission	5/340	40/18800	0.000735076	0.0071277	0.00513886	DCN/KDR/MTFP1/MTFR2/PRKN	5
BP	GO:0006730	one-carbon metabolic process	5/340	40/18800	0.000735076	0.0071277	0.00513886	ALDH1L1/CA5A/MTHFD2/SFXN1/TYMS	5
BP	GO:0048489	synaptic vesicle transport	5/340	40/18800	0.000735076	0.0071277	0.00513886	CDK5/PRKN/RAB3A/SLC2A4/SNCA	5
BP	GO:0051281	positive regulation of release of sequestered calcium ion into cytosol	5/340	40/18800	0.000735076	0.0071277	0.00513886	BAX/CASQ1/HAP1/NTSR1/SNCA	5
BP	GO:0071248	cellular response to metal ion	11/340	191/18800	0.000738173	0.00714132	0.00514868	CEBPA/CYP11B1/CYP1A1/JUN/MEF2C/MMP9/PARP1/PRKN/SLC34A1/SNCA/TH	11
BP	GO:0060249	anatomical structure homeostasis	15/340	319/18800	0.000745151	0.00719233	0.00518545	ARMS2/BAX/CAV3/CDK5/CNR1/EPAS1/IL6/KDR/NOD2/OAS1/PDK4/PRKCA/PRKN/SLC2A1/TFRC	15
BP	GO:2001235	positive regulation of apoptotic signaling pathway	9/340	134/18800	0.00074994	0.00722203	0.00520687	ADORA2A/BAX/BBC3/BOK/G0S2/MIR210/PMAIP1/PYCARD/TP63	9
BP	GO:0015844	monoamine transport	7/340	83/18800	0.0007613	0.00731472	0.0052737	ABAT/ADORA2A/CNR1/NOS1/PRKN/RAB3A/SNCA	7
BP	GO:0050994	regulation of lipid catabolic process	6/340	61/18800	0.000804971	0.00771674	0.00556354	ABCD2/ACACB/CIDEA/CNR1/FABP1/PPARA	6
BP	GO:0010639	negative regulation of organelle organization	16/340	356/18800	0.000813694	0.00778268	0.00561108	ACAA2/AVP/BOK/CAV3/CCNB1/FEZ1/FKBP4/HGF/IGF1/MAP1B/MYOC/PARP1/PIF1/PRKN/SNCA/TFRC	16
BP	GO:0019646	aerobic electron transport chain	7/340	84/18800	0.00081786	0.00780482	0.00562705	COX6A2/COX7A1/COX7A2P2/MIR210/NDUFC2-KCTD14/SNCA/UQCC3	7
BP	GO:1902110	positive regulation of mitochondrial membrane permeability involved in apoptotic process	5/340	41/18800	0.000824913	0.00785437	0.00566277	ACAA2/BAX/BBC3/BOK/ZNF205	5
BP	GO:1901028	regulation of mitochondrial outer membrane permeabilization involved in apoptotic signaling pathway	4/340	24/18800	0.000838831	0.0079689	0.00574534	ACAA2/BBC3/BOK/ZNF205	4
BP	GO:0032000	positive regulation of fatty acid beta-oxidation	3/340	11/18800	0.000868531	0.00817738	0.00589565	ABCD2/FABP1/PPARA	3
BP	GO:0046940	nucleoside monophosphate phosphorylation	3/340	11/18800	0.000868531	0.00817738	0.00589565	AK4/CMPK2/DTYMK	3
BP	GO:0052646	alditol phosphate metabolic process	3/340	11/18800	0.000868531	0.00817738	0.00589565	ABHD6/GK/GPAM	3
BP	GO:1901030	positive regulation of mitochondrial outer membrane permeabilization involved in apoptotic signaling pathway	3/340	11/18800	0.000868531	0.00817738	0.00589565	BBC3/BOK/ZNF205	3
BP	GO:0055072	iron ion homeostasis	7/340	85/18800	0.000877687	0.00824517	0.00594452	ACO1/ALAS2/EPAS1/FLVCR1/FTMT/MIR210/TFRC	7
BP	GO:0071692	protein localization to extracellular region	16/340	359/18800	0.000889069	0.00833354	0.00600824	ABAT/ACSL4/ADORA2A/ANXA1/CAVIN1/CNR1/HADH/IGF1/IL6/KCNJ11/PRKN/RAB3A/RSAD2/SREBF1/TTN/UQCC2	16
BP	GO:0007204	positive regulation of cytosolic calcium ion concentration	15/340	325/18800	0.000900046	0.00841772	0.00606893	ANK2/AVP/BAK1/BAX/CASQ1/CAV3/CCR7/CDK5/CNR1/HAP1/NOS1/NTSR1/PLN/SLC8A3/SNCA	15
BP	GO:0001959	regulation of cytokine-mediated signaling pathway	10/340	166/18800	0.000903849	0.00843459	0.00608109	IKBKE/IL6/IRF7/OAS1/PARP9/PRKN/PYCARD/SHARPIN/SLIT3/STAP1	10
BP	GO:0031644	regulation of nervous system process	9/340	138/18800	0.000925288	0.0086156	0.00621159	ABAT/AVP/HGF/NTSR1/OPRD1/SLC8A3/SOX10/TPPP/TYMP	9
BP	GO:0019915	lipid storage	7/340	86/18800	0.000940912	0.00874178	0.00630256	ACACB/CIDEA/DGAT2/IKBKE/IL6/PPARA/SREBF1	7
BP	GO:0051048	negative regulation of secretion	10/340	167/18800	0.000946348	0.00877296	0.00632504	ABAT/ANXA1/CNR1/HADH/KCNJ11/PNKD/PRKN/RSAD2/SNCA/SREBF1	10
BP	GO:0010927	cellular component assembly involved in morphogenesis	8/340	112/18800	0.000981247	0.00902737	0.00650847	ANK2/CASQ1/CAV3/MYOM2/NEB/NECTIN2/TPPP/TTN	8
BP	GO:0030810	positive regulation of nucleotide biosynthetic process	4/340	25/18800	0.000984493	0.00902737	0.00650847	NOS1/PID1/PPARA/PPARGC1A	4
BP	GO:0035336	long-chain fatty-acyl-CoA metabolic process	4/340	25/18800	0.000984493	0.00902737	0.00650847	ACOT7/ACSL1/ACSL4/DGAT2	4
BP	GO:0051560	mitochondrial calcium ion homeostasis	4/340	25/18800	0.000984493	0.00902737	0.00650847	ATP2A1/C19orf12/MICU3/SLC8A3	4
BP	GO:1900373	positive regulation of purine nucleotide biosynthetic process	4/340	25/18800	0.000984493	0.00902737	0.00650847	NOS1/PID1/PPARA/PPARGC1A	4
BP	GO:0055006	cardiac cell development	7/340	87/18800	0.00100767	0.00921985	0.00664724	CAV3/CDK1/IGF1/NEB/PPARA/RGS2/TTN	7
BP	GO:1902686	mitochondrial outer membrane permeabilization involved in programmed cell death	5/340	43/18800	0.00102882	0.00939298	0.00677206	ACAA2/BAX/BBC3/BOK/ZNF205	5
BP	GO:0018958	phenol-containing compound metabolic process	8/340	113/18800	0.00103974	0.0094722	0.00682918	ABAT/ALDH2/EPAS1/MAOA/PNKD/PRKN/SNCA/TH	8
BP	GO:0031100	animal organ regeneration	6/340	65/18800	0.00112735	0.0101565	0.00732252	BAK1/CDK1/GFER/HGF/IL6/TYMS	6
BP	GO:0051099	positive regulation of binding	10/340	171/18800	0.00113307	0.0101565	0.00732252	CDK5/IGF1/MMP9/NME1/NRP1/PARP1/PARP9/PLAUR/PRKN/TERT	10
BP	GO:0034765	regulation of ion transmembrane transport	19/340	476/18800	0.00113701	0.0101565	0.00732252	ANK2/ANTKMT/ATP2A1/BAX/CASQ1/CAV3/CDK5/HAP1/KCNJ11/MEF2C/MIR210/MMP9/NOS1/NTSR1/PLN/PM20D1/RGS2/SLC34A1/SNCA	19
BP	GO:0010635	regulation of mitochondrial fusion	3/340	12/18800	0.00114258	0.0101565	0.00732252	PID1/PRKN/TFRC	3
BP	GO:0019627	urea metabolic process	3/340	12/18800	0.00114258	0.0101565	0.00732252	CEBPA/CPS1/OTC	3
BP	GO:0042416	dopamine biosynthetic process	3/340	12/18800	0.00114258	0.0101565	0.00732252	ALDH2/SNCA/TH	3
BP	GO:0061052	negative regulation of cell growth involved in cardiac muscle cell development	3/340	12/18800	0.00114258	0.0101565	0.00732252	CAV3/PPARA/RGS2	3
BP	GO:0070417	cellular response to cold	3/340	12/18800	0.00114258	0.0101565	0.00732252	CIDEA/FOXO1/UCP1	3
BP	GO:0071941	nitrogen cycle metabolic process	3/340	12/18800	0.00114258	0.0101565	0.00732252	CEBPA/CPS1/OTC	3
BP	GO:1903624	regulation of DNA catabolic process	3/340	12/18800	0.00114258	0.0101565	0.00732252	BAX/CIDEA/IL6	3
BP	GO:0045981	positive regulation of nucleotide metabolic process	5/340	44/18800	0.00114375	0.0101565	0.00732252	IGF1/NOS1/PID1/PPARA/PPARGC1A	5
BP	GO:1900544	positive regulation of purine nucleotide metabolic process	5/340	44/18800	0.00114375	0.0101565	0.00732252	IGF1/NOS1/PID1/PPARA/PPARGC1A	5
BP	GO:0001776	leukocyte homeostasis	7/340	89/18800	0.00115233	0.0102112	0.00736198	ANXA1/BAK1/BAX/GPAM/IL6/MEF2C/PMAIP1	7
BP	GO:0045936	negative regulation of phosphate metabolic process	18/340	440/18800	0.00115873	0.0102382	0.00738144	ADORA2A/BAK1/BAX/CAV3/CEBPA/HGF/JUN/PARP1/PID1/PPARA/PPM1E/PPP1R15A/PRKN/PYCARD/RGS2/SLC8A3/SNCA/STAP1	18
BP	GO:0051656	establishment of organelle localization	17/340	404/18800	0.00116505	0.0102382	0.00738144	CCNB1/CDK5/DLGAP5/FEZ1/HAP1/MAP1B/MARK1/MGARP/NECTIN2/NEFL/PRKN/RAB3A/SLC2A4/SNCA/STARD3/STXBP1/TLE6	17
BP	GO:0033559	unsaturated fatty acid metabolic process	8/340	115/18800	0.00116509	0.0102382	0.00738144	ABCD2/ABHD6/ANXA1/AVP/CYP1A1/CYP2U1/PLA2G4A/PLA2G4F	8
BP	GO:0046916	cellular transition metal ion homeostasis	8/340	115/18800	0.00116509	0.0102382	0.00738144	ACO1/ALAS2/ATP7B/FLVCR1/FTMT/MIR210/SCO2/TFRC	8
BP	GO:0010563	negative regulation of phosphorus metabolic process	18/340	441/18800	0.00118857	0.0104228	0.00751454	ADORA2A/BAK1/BAX/CAV3/CEBPA/HGF/JUN/PARP1/PID1/PPARA/PPM1E/PPP1R15A/PRKN/PYCARD/RGS2/SLC8A3/SNCA/STAP1	18
BP	GO:0051047	positive regulation of secretion	14/340	300/18800	0.00119115	0.0104238	0.00751526	ABAT/ACSL4/ADORA2A/AVP/CDK5/CNR1/IGF1/KMO/NTSR1/PLA2G4A/RAB3A/SNCA/STXBP1/TTN	14
BP	GO:0060537	muscle tissue development	17/340	405/18800	0.00119653	0.0104492	0.00753358	CASQ1/CAV2/CAV3/CDK1/CDK5/IGF1/MAFF/MEF2C/MYH7/NEB/NR4A1/PLN/PPARA/PPARGC1A/RGS2/TTN/UQCC2	17
BP	GO:0006879	cellular iron ion homeostasis	6/340	66/18800	0.00122154	0.0106018	0.00764355	ACO1/ALAS2/FLVCR1/FTMT/MIR210/TFRC	6
BP	GO:0038034	signal transduction in absence of ligand	6/340	66/18800	0.00122154	0.0106018	0.00764355	BAK1/BAX/BCL2A1/BOK/IFI6/TERT	6
BP	GO:0097192	extrinsic apoptotic signaling pathway in absence of ligand	6/340	66/18800	0.00122154	0.0106018	0.00764355	BAK1/BAX/BCL2A1/BOK/IFI6/TERT	6
BP	GO:0032508	DNA duplex unwinding	7/340	90/18800	0.00123052	0.0106359	0.00766817	ANXA1/DNA2/HMGA1/PIF1/POLQ/RAD51/RECQL4	7
BP	GO:0070301	cellular response to hydrogen peroxide	7/340	90/18800	0.00123052	0.0106359	0.00766817	ANXA1/CAT/CDK1/FABP1/HGF/IL6/PYCR1	7
BP	GO:0010950	positive regulation of endopeptidase activity	10/340	174/18800	0.00129202	0.0111447	0.00803497	AIM2/BAK1/BAX/BBC3/BLID/BOK/HSPE1/PMAIP1/PYCARD/SNCA	10
BP	GO:0032411	positive regulation of transporter activity	8/340	117/18800	0.0013022	0.0112096	0.00808176	ANK2/ANTKMT/ATP2A1/CASQ1/CDK5/HAP1/NTSR1/SGK1	8
BP	GO:0050729	positive regulation of inflammatory response	9/340	145/18800	0.00131142	0.0112577	0.00811648	CCR7/CEBPA/CNR1/IL6/PDE2A/PLA2G2A/PYCARD/SNCA/STAP1	9
BP	GO:0044703	multi-organism reproductive process	11/340	205/18800	0.00131313	0.0112577	0.00811648	ACOD1/ACSL4/CNR1/CYP1A1/CYP27B1/FKBP4/MAFF/MMP9/RGS2/SLC2A1/TLE6	11
BP	GO:0055021	regulation of cardiac muscle tissue growth	6/340	67/18800	0.00132163	0.0112667	0.00812294	CAV3/CDK1/IGF1/MEF2C/PPARA/RGS2	6
BP	GO:0009651	response to salt stress	4/340	27/18800	0.00132753	0.0112667	0.00812294	AVP/BAX/KMO/TH	4
BP	GO:0030262	apoptotic nuclear changes	4/340	27/18800	0.00132753	0.0112667	0.00812294	BAX/CIDEA/IL6/SHARPIN	4
BP	GO:0033032	regulation of myeloid cell apoptotic process	4/340	27/18800	0.00132753	0.0112667	0.00812294	ANXA1/IRF7/MEF2C/NOD2	4
BP	GO:0051953	negative regulation of amine transport	4/340	27/18800	0.00132753	0.0112667	0.00812294	ABAT/CNR1/RGS2/SNCA	4
BP	GO:1900407	regulation of cellular response to oxidative stress	7/340	92/18800	0.00139931	0.0118016	0.00850861	AIFM2/GFER/HGF/PAGE4/PARP1/PRKN/PYCR1	7
BP	GO:0032309	icosanoid secretion	5/340	46/18800	0.00140176	0.0118016	0.00850861	ANXA1/NTSR1/PLA2G2A/PLA2G4A/PLA2G4F	5
BP	GO:0035794	positive regulation of mitochondrial membrane permeability	5/340	46/18800	0.00140176	0.0118016	0.00850861	ACAA2/BAX/BBC3/BOK/ZNF205	5
BP	GO:0046677	response to antibiotic	5/340	46/18800	0.00140176	0.0118016	0.00850861	CYP1A1/GFER/MEF2C/PLA2G4A/PLA2G4F	5
BP	GO:0050796	regulation of insulin secretion	9/340	147/18800	0.00144282	0.0121231	0.00874043	ABAT/ACSL4/CNR1/HADH/IL6/KCNJ11/PRKN/SREBF1/UQCC2	9
BP	GO:0009133	nucleoside diphosphate biosynthetic process	3/340	13/18800	0.00146554	0.0121926	0.00879049	AK4/CMPK2/DTYMK	3
BP	GO:0009437	carnitine metabolic process	3/340	13/18800	0.00146554	0.0121926	0.00879049	ACADL/BBOX1/CRAT	3
BP	GO:0046185	aldehyde catabolic process	3/340	13/18800	0.00146554	0.0121926	0.00879049	ALDH2/HOGA1/PNKD	3
BP	GO:0071888	macrophage apoptotic process	3/340	13/18800	0.00146554	0.0121926	0.00879049	IRF7/MEF2C/NOD2	3
BP	GO:1900103	positive regulation of endoplasmic reticulum unfolded protein response	3/340	13/18800	0.00146554	0.0121926	0.00879049	BAK1/BAX/BOK	3
BP	GO:0015740	C4-dicarboxylate transport	4/340	28/18800	0.00152694	0.0126535	0.00912278	ABAT/NTSR1/SLC25A10/SLC25A22	4
BP	GO:0042133	neurotransmitter metabolic process	4/340	28/18800	0.00152694	0.0126535	0.00912278	ABAT/MAOA/NOS1/TH	4
BP	GO:0060759	regulation of response to cytokine stimulus	10/340	178/18800	0.00153176	0.0126686	0.00913366	IKBKE/IL6/IRF7/OAS1/PARP9/PRKN/PYCARD/SHARPIN/SLIT3/STAP1	10
BP	GO:0045776	negative regulation of blood pressure	5/340	47/18800	0.00154573	0.0127341	0.00918094	ABAT/CNR1/NOS1/NTSR1/PPARA	5
BP	GO:2000378	negative regulation of reactive oxygen species metabolic process	5/340	47/18800	0.00154573	0.0127341	0.00918094	ABCD2/CRYAB/PAGE4/PPARA/PRKN	5
BP	GO:0035249	synaptic transmission, glutamatergic	7/340	94/18800	0.00158567	0.0130377	0.00939981	ADORA2A/CDK5/CNR1/KMO/MEF2C/PRKN/STXBP1	7
BP	GO:0030073	insulin secretion	10/340	179/18800	0.00159701	0.0131055	0.00944865	ABAT/ACSL4/ANXA1/CNR1/HADH/IL6/KCNJ11/PRKN/SREBF1/UQCC2	10
BP	GO:0055007	cardiac muscle cell differentiation	8/340	121/18800	0.00161485	0.0132261	0.00953562	CAV3/CDK1/IGF1/MEF2C/NEB/PPARA/RGS2/TTN	8
BP	GO:0008016	regulation of heart contraction	11/340	211/18800	0.00165271	0.0135099	0.00974025	ANK2/ATP2A1/CAV3/EPAS1/MYH7/NOS1/PLN/RGS2/SLC8A3/SREBF1/TH	11
BP	GO:0051966	regulation of synaptic transmission, glutamatergic	6/340	70/18800	0.00165974	0.013515	0.00974391	ADORA2A/CDK5/CNR1/KMO/MEF2C/STXBP1	6
BP	GO:1901607	alpha-amino acid biosynthetic process	6/340	70/18800	0.00165974	0.013515	0.00974391	AASS/CPS1/OTC/PYCR1/SDS/SDSL	6
BP	GO:2001257	regulation of cation channel activity	10/340	180/18800	0.00166451	0.0135277	0.00975308	ANK2/ANTKMT/CASQ1/CDK5/HAP1/MEF2C/MMP9/NOS1/NTSR1/PLN	10
BP	GO:0016032	viral process	17/340	418/18800	0.00167622	0.0135967	0.00980283	AVP/CAV2/CDK1/IFI27/IRF7/JUN/MX1/NECTIN2/NRP1/OAS1/PARP9/PC/PPARA/PRKN/RSAD2/TFRC/TMPRSS2	17
BP	GO:0042326	negative regulation of phosphorylation	16/340	382/18800	0.00168977	0.0136803	0.00986311	ADORA2A/BAK1/BAX/CAV3/CEBPA/HGF/JUN/PID1/PPARA/PPM1E/PRKN/PYCARD/RGS2/SLC8A3/SNCA/STAP1	16
BP	GO:0044089	positive regulation of cellular component biogenesis	19/340	494/18800	0.0017406	0.01403	0.0101152	BAK1/BAX/BIK/CAV3/CCR7/HAP1/KDR/MAP1B/MMP1/MYOC/NRP1/P2RY12/PPM1E/PRKCA/PYCARD/SNCA/TCL1A/TFRC/TPPP	19
BP	GO:0003298	physiological muscle hypertrophy	4/340	29/18800	0.00174627	0.01403	0.0101152	CAV3/IGF1/PPARA/RGS2	4
BP	GO:0003301	physiological cardiac muscle hypertrophy	4/340	29/18800	0.00174627	0.01403	0.0101152	CAV3/IGF1/PPARA/RGS2	4
BP	GO:0061049	cell growth involved in cardiac muscle cell development	4/340	29/18800	0.00174627	0.01403	0.0101152	CAV3/IGF1/PPARA/RGS2	4
BP	GO:0044706	multi-multicellular organism process	11/340	213/18800	0.00178068	0.014279	0.0102947	ACOD1/ACSL4/CNR1/CYP1A1/CYP27B1/FKBP4/MAFF/MMP9/RGS2/SLC2A1/TLE6	11
BP	GO:2001259	positive regulation of cation channel activity	6/340	71/18800	0.00178587	0.014279	0.0102947	ANK2/ANTKMT/CASQ1/CDK5/HAP1/NTSR1	6
BP	GO:0032392	DNA geometric change	7/340	96/18800	0.0017908	0.014279	0.0102947	ANXA1/DNA2/HMGA1/PIF1/POLQ/RAD51/RECQL4	7
BP	GO:0060419	heart growth	7/340	96/18800	0.0017908	0.014279	0.0102947	ACACB/CAV3/CDK1/IGF1/MEF2C/PPARA/RGS2	7
BP	GO:0006936	muscle contraction	15/340	349/18800	0.00182036	0.0144874	0.010445	ABAT/ANK2/ATP2A1/CASQ1/CAV3/CKMT2/CRYAB/MYH7/MYOM2/NOS1/NR4A1/PLN/RGS2/SLC8A3/TTN	15
BP	GO:0009886	post-embryonic animal morphogenesis	3/340	14/18800	0.00184037	0.0145369	0.0104806	BAK1/BAX/KDR	3
BP	GO:0046462	monoacylglycerol metabolic process	3/340	14/18800	0.00184037	0.0145369	0.0104806	ABHD6/DGAT2/PLA2G4A	3
BP	GO:0072350	tricarboxylic acid metabolic process	3/340	14/18800	0.00184037	0.0145369	0.0104806	ACO1/IDH2/SLC34A1	3
BP	GO:2001171	positive regulation of ATP biosynthetic process	3/340	14/18800	0.00184037	0.0145369	0.0104806	PID1/PPARA/PPARGC1A	3
BP	GO:0009066	aspartate family amino acid metabolic process	5/340	49/18800	0.00186587	0.0146287	0.0105469	AASS/GCAT/NAT8L/SDS/SDSL	5
BP	GO:0035094	response to nicotine	5/340	49/18800	0.00186587	0.0146287	0.0105469	ABAT/AVP/CNR1/PPARA/TH	5
BP	GO:0042304	regulation of fatty acid biosynthetic process	5/340	49/18800	0.00186587	0.0146287	0.0105469	ABCD2/ACADL/ANXA1/AVP/PDK4	5
BP	GO:0050873	brown fat cell differentiation	5/340	49/18800	0.00186587	0.0146287	0.0105469	CEBPA/PPARGC1A/RGS2/SLC2A4/UCP1	5
BP	GO:0060047	heart contraction	12/340	247/18800	0.00187704	0.014689	0.0105903	ANK2/ATP2A1/CAV3/EPAS1/MYH7/NOS1/PLN/RGS2/SLC8A3/SREBF1/TH/TTN	12
BP	GO:0043279	response to alkaloid	7/340	97/18800	0.00190079	0.0148221	0.0106863	ABAT/ADORA2A/CDK5/CNR1/RAD51/SLC34A1/TH	7
BP	GO:2001236	regulation of extrinsic apoptotic signaling pathway	9/340	153/18800	0.00190174	0.0148221	0.0106863	G0S2/HGF/IFI6/IGF1/NRP1/PAK5/PMAIP1/PYCARD/TERT	9
BP	GO:0051146	striated muscle cell differentiation	13/340	281/18800	0.00190459	0.0148221	0.0106863	BHLHA15/CASQ1/CAV2/CAV3/CDK1/IGF1/MEF2C/MYOM2/NEB/NOS1/PPARA/RGS2/TTN	13
BP	GO:0051937	catecholamine transport	6/340	72/18800	0.00191915	0.0149078	0.0107481	ABAT/ADORA2A/CNR1/PRKN/RAB3A/SNCA	6
BP	GO:0001975	response to amphetamine	4/340	30/18800	0.00198653	0.0153747	0.0110847	ADORA2A/NR4A1/RGS2/TH	4
BP	GO:1900101	regulation of endoplasmic reticulum unfolded protein response	4/340	30/18800	0.00198653	0.0153747	0.0110847	BAK1/BAX/BOK/PPP1R15A	4
BP	GO:0019058	viral life cycle	14/340	317/18800	0.00199379	0.0154026	0.0111048	AVP/CAV2/CDK1/IFI27/MX1/NECTIN2/NRP1/OAS1/PC/PPARA/PRKN/RSAD2/TFRC/TMPRSS2	14
BP	GO:0034620	cellular response to unfolded protein	7/340	98/18800	0.00201595	0.0155453	0.0112077	BAK1/BAX/BHLHA15/BOK/CREB3L4/PPP1R15A/PRKN	7
BP	GO:0043271	negative regulation of ion transport	9/340	155/18800	0.00207828	0.0159676	0.0115121	ABAT/CAV3/CNR1/MMP9/NOS1/NTSR1/PLN/RGS2/SNCA	9
BP	GO:1905952	regulation of lipid localization	9/340	155/18800	0.00207828	0.0159676	0.0115121	ACACB/ACSL1/CIDEA/IKBKE/IL6/NTSR1/PLA2G4A/PPARA/PRKN	9
BP	GO:1901568	fatty acid derivative metabolic process	6/340	74/18800	0.00220812	0.0169343	0.0122091	ACOT7/ACSL1/ACSL4/ACSM2A/ACSS3/DGAT2	6
BP	GO:0015872	dopamine transport	5/340	51/18800	0.00223201	0.0170555	0.0122965	ABAT/CNR1/PRKN/RAB3A/SNCA	5
BP	GO:1905710	positive regulation of membrane permeability	5/340	51/18800	0.00223201	0.0170555	0.0122965	ACAA2/BAX/BBC3/BOK/ZNF205	5
BP	GO:0006783	heme biosynthetic process	4/340	31/18800	0.00224871	0.0170662	0.0123042	ALAS2/FLVCR1/SLC25A39/TMEM14EP	4
BP	GO:1901992	positive regulation of mitotic cell cycle phase transition	7/340	100/18800	0.0022624	0.0170662	0.0123042	ANXA1/CCNB1/CDC25C/CDK1/CYP1A1/DLGAP5/TERT	7
BP	GO:0046434	organophosphate catabolic process	9/340	157/18800	0.00226766	0.0170662	0.0123042	ABHD6/ACOT7/DCTPP1/NTHL1/NTSR1/PDE2A/PLA2G4A/PLA2G4F/TYMP	9
BP	GO:0006206	pyrimidine nucleobase metabolic process	3/340	15/18800	0.00226983	0.0170662	0.0123042	CPS1/TYMP/TYMS	3
BP	GO:0042415	norepinephrine metabolic process	3/340	15/18800	0.00226983	0.0170662	0.0123042	EPAS1/PRKN/TH	3
BP	GO:0043129	surfactant homeostasis	3/340	15/18800	0.00226983	0.0170662	0.0123042	EPAS1/KDR/OAS1	3
BP	GO:0048311	mitochondrion distribution	3/340	15/18800	0.00226983	0.0170662	0.0123042	ATCAY/BHLHA15/HAP1	3
BP	GO:0060080	inhibitory postsynaptic potential	3/340	15/18800	0.00226983	0.0170662	0.0123042	ABAT/ADORA2A/NTSR1	3
BP	GO:2001279	regulation of unsaturated fatty acid biosynthetic process	3/340	15/18800	0.00226983	0.0170662	0.0123042	ABCD2/ANXA1/AVP	3
BP	GO:0002819	regulation of adaptive immune response	10/340	188/18800	0.00229186	0.0172012	0.0124015	ANXA1/IL6/IRF7/MEF2C/NECTIN2/NOD2/PLA2G4A/PYCARD/RSAD2/TFRC	10
BP	GO:0045931	positive regulation of mitotic cell cycle	8/340	128/18800	0.00230245	0.01725	0.0124367	ANXA1/CCNB1/CDC25C/CDK1/CYP1A1/DLGAP5/PRKCA/TERT	8
BP	GO:0008202	steroid metabolic process	14/340	323/18800	0.00236712	0.017703	0.0127633	ACAA2/ACADL/CAT/CEBPA/CYP11B1/CYP1A1/CYP27B1/DGAT2/DHRS2/FDXR/HSD3B2/SREBF1/STAR/STARD3	14
BP	GO:0099565	chemical synaptic transmission, postsynaptic	7/340	101/18800	0.00239403	0.017841	0.0128629	ABAT/ADORA2A/CDK5/MEF2C/NTSR1/SLC8A3/SNCA	7
BP	GO:1902882	regulation of response to oxidative stress	7/340	101/18800	0.00239403	0.017841	0.0128629	AIFM2/GFER/HGF/PAGE4/PARP1/PRKN/PYCR1	7
BP	GO:0046486	glycerolipid metabolic process	16/340	396/18800	0.00242467	0.0180375	0.0130045	ABHD6/ACSL1/CAT/CAV3/CPS1/DGAT2/GK/GPAM/LIPF/PCK1/PEMT/PLA2G2A/PLA2G4A/PLA2G4F/SREBF1/THRSP	16
BP	GO:0006636	unsaturated fatty acid biosynthetic process	5/340	52/18800	0.00243349	0.0180395	0.0130059	ABCD2/ANXA1/AVP/PLA2G4A/PLA2G4F	5
BP	GO:0097479	synaptic vesicle localization	5/340	52/18800	0.00243349	0.0180395	0.0130059	CDK5/PRKN/RAB3A/SLC2A4/SNCA	5
BP	GO:0030968	endoplasmic reticulum unfolded protein response	6/340	76/18800	0.00252875	0.0184109	0.0132737	BAK1/BAX/BHLHA15/BOK/CREB3L4/PPP1R15A	6
BP	GO:0043255	regulation of carbohydrate biosynthetic process	7/340	102/18800	0.00253148	0.0184109	0.0132737	DGAT2/FOXO1/IGF1/NTSR1/PPARA/PPARGC1A/SNCA	7
BP	GO:0001516	prostaglandin biosynthetic process	4/340	32/18800	0.00253379	0.0184109	0.0132737	ANXA1/AVP/PLA2G4A/PLA2G4F	4
BP	GO:0002828	regulation of type 2 immune response	4/340	32/18800	0.00253379	0.0184109	0.0132737	ANXA1/IL6/NOD2/RSAD2	4
BP	GO:0019362	pyridine nucleotide metabolic process	4/340	32/18800	0.00253379	0.0184109	0.0132737	KMO/NAXE/NMNAT2/PARP9	4
BP	GO:0035456	response to interferon-beta	4/340	32/18800	0.00253379	0.0184109	0.0132737	ACOD1/AIM2/IKBKE/OAS1	4
BP	GO:0042219	cellular modified amino acid catabolic process	4/340	32/18800	0.00253379	0.0184109	0.0132737	ACADL/ALDH1L1/DMGDH/HOGA1	4
BP	GO:0044788	modulation by host of viral process	4/340	32/18800	0.00253379	0.0184109	0.0132737	CAV2/IFI27/PC/PRKN	4
BP	GO:0046457	prostanoid biosynthetic process	4/340	32/18800	0.00253379	0.0184109	0.0132737	ANXA1/AVP/PLA2G4A/PLA2G4F	4
BP	GO:0046496	nicotinamide nucleotide metabolic process	4/340	32/18800	0.00253379	0.0184109	0.0132737	KMO/NAXE/NMNAT2/PARP9	4
BP	GO:1903955	positive regulation of protein targeting to mitochondrion	4/340	32/18800	0.00253379	0.0184109	0.0132737	ABLIM3/MICALL2/RHOU/UBL4B	4
BP	GO:0009132	nucleoside diphosphate metabolic process	8/340	130/18800	0.00253597	0.0184109	0.0132737	AK4/CMPK2/DHTKD1/DTYMK/IGF1/NME1/NME3/PPARA	8
BP	GO:0042063	gliogenesis	13/340	291/18800	0.00258233	0.0187152	0.0134931	ADORA2A/ANXA1/BOK/CDK1/CDK5/E2F1/IL6/MYOC/P2RY12/SLC8A3/SOX10/STAP1/TPPP	13
BP	GO:0003015	heart process	12/340	257/18800	0.00260486	0.0188138	0.0135642	ANK2/ATP2A1/CAV3/EPAS1/MYH7/NOS1/PLN/RGS2/SLC8A3/SREBF1/TH/TTN	12
BP	GO:0034976	response to endoplasmic reticulum stress	12/340	257/18800	0.00260486	0.0188138	0.0135642	ATP2A1/BAK1/BAX/BBC3/BHLHA15/BOK/CREB3L4/JUN/PMAIP1/PPP1R15A/PRKN/RNF186	12
BP	GO:0006778	porphyrin-containing compound metabolic process	5/340	53/18800	0.00264785	0.0190917	0.0137645	ALAS2/CYP1A1/FLVCR1/SLC25A39/TMEM14EP	5
BP	GO:0007626	locomotory behavior	10/340	192/18800	0.00267006	0.0191862	0.0138327	ABAT/ADORA2A/AVP/CEND1/NTSR1/OPRD1/PAK5/PRKN/SNCA/TH	10
BP	GO:0010952	positive regulation of peptidase activity	10/340	192/18800	0.00267006	0.0191862	0.0138327	AIM2/BAK1/BAX/BBC3/BLID/BOK/HSPE1/PMAIP1/PYCARD/SNCA	10
BP	GO:0071103	DNA conformation change	7/340	103/18800	0.00267492	0.0191885	0.0138343	ANXA1/DNA2/HMGA1/PIF1/POLQ/RAD51/RECQL4	7
BP	GO:0055117	regulation of cardiac muscle contraction	6/340	77/18800	0.00270158	0.019314	0.0139248	ANK2/ATP2A1/CAV3/NOS1/PLN/RGS2	6
BP	GO:1903201	regulation of oxidative stress-induced cell death	6/340	77/18800	0.00270158	0.019314	0.0139248	GFER/HGF/PAGE4/PARP1/PRKN/PYCR1	6
BP	GO:0006089	lactate metabolic process	3/340	16/18800	0.00275647	0.0195737	0.0141121	LDHD/MIR210/PNKD	3
BP	GO:0009263	deoxyribonucleotide biosynthetic process	3/340	16/18800	0.00275647	0.0195737	0.0141121	CMPK2/DTYMK/TYMS	3
BP	GO:0009265	2'-deoxyribonucleotide biosynthetic process	3/340	16/18800	0.00275647	0.0195737	0.0141121	CMPK2/DTYMK/TYMS	3
BP	GO:0046385	deoxyribose phosphate biosynthetic process	3/340	16/18800	0.00275647	0.0195737	0.0141121	CMPK2/DTYMK/TYMS	3
BP	GO:0006084	acetyl-CoA metabolic process	4/340	33/18800	0.00284272	0.0200848	0.0144805	AASS/ACACB/ACSS2/PDK4	4
BP	GO:0070050	neuron cellular homeostasis	4/340	33/18800	0.00284272	0.0200848	0.0144805	CDK5/CNR1/IL6/PRKN	4
BP	GO:2000191	regulation of fatty acid transport	4/340	33/18800	0.00284272	0.0200848	0.0144805	ACSL1/NTSR1/PLA2G4A/PPARA	4
BP	GO:1903522	regulation of blood circulation	12/340	260/18800	0.00286322	0.0201675	0.0145402	ANK2/ATP2A1/AVP/CAV3/EPAS1/MYH7/NOS1/PLN/RGS2/SLC8A3/SREBF1/TH	12
BP	GO:0061900	glial cell activation	5/340	54/18800	0.00287557	0.0201675	0.0145402	ADORA2A/IL6/JUN/SNCA/STAP1	5
BP	GO:0071715	icosanoid transport	5/340	54/18800	0.00287557	0.0201675	0.0145402	ANXA1/NTSR1/PLA2G2A/PLA2G4A/PLA2G4F	5
BP	GO:1903202	negative regulation of oxidative stress-induced cell death	5/340	54/18800	0.00287557	0.0201675	0.0145402	GFER/HGF/PAGE4/PRKN/PYCR1	5
BP	GO:0010959	regulation of metal ion transport	16/340	403/18800	0.00288187	0.0201675	0.0145402	ADORA2A/ANK2/ATP2A1/BAK1/BAX/CAMK2A/CASQ1/CAV3/CDK5/HAP1/MIR210/NOS1/NTSR1/OPRD1/PLN/SNCA	16
BP	GO:0009123	nucleoside monophosphate metabolic process	6/340	78/18800	0.00288312	0.0201675	0.0145402	AK4/CMPK2/DTYMK/TK2/TYMP/TYMS	6
BP	GO:0051495	positive regulation of cytoskeleton organization	10/340	195/18800	0.00298525	0.0208473	0.0150303	CAV3/CCR7/CDK5/MAP1B/MYOC/NRP1/PFDN2/PPM1E/PYCARD/STAP1	10
BP	GO:0034655	nucleobase-containing compound catabolic process	16/340	405/18800	0.0030249	0.0210893	0.0152048	ACOT7/BAX/CIDEA/DCTPP1/DNA2/E2F1/FEN1/HELZ2/IKBKE/IL6/NTHL1/NUDT1/PDE2A/PLEKHN1/PRKCA/TYMP	16
BP	GO:0014068	positive regulation of phosphatidylinositol 3-kinase signaling	6/340	79/18800	0.00307364	0.0213937	0.0154242	CAT/DCN/HGF/IGF1/KDR/MYOC	6
BP	GO:0071356	cellular response to tumor necrosis factor	11/340	229/18800	0.00312329	0.0217036	0.0156476	ACOD1/AIM2/CEBPA/GFER/PCK1/PID1/PRKN/PYCARD/SHARPIN/SLC2A4/TCL1A	11
BP	GO:0032412	regulation of ion transmembrane transporter activity	12/340	263/18800	0.00314203	0.021768	0.015694	ANK2/ANTKMT/ATP2A1/CASQ1/CAV3/CDK5/HAP1/MEF2C/MMP9/NOS1/NTSR1/PLN	12
BP	GO:0032414	positive regulation of ion transmembrane transporter activity	7/340	106/18800	0.00314288	0.021768	0.015694	ANK2/ANTKMT/ATP2A1/CASQ1/CDK5/HAP1/NTSR1	7
BP	GO:0032228	regulation of synaptic transmission, GABAergic	4/340	34/18800	0.00317646	0.0218927	0.015784	ADORA2A/CNR1/HAP1/STXBP1	4
BP	GO:0046676	negative regulation of insulin secretion	4/340	34/18800	0.00317646	0.0218927	0.015784	HADH/KCNJ11/PRKN/SREBF1	4
BP	GO:0086004	regulation of cardiac muscle cell contraction	4/340	34/18800	0.00317646	0.0218927	0.015784	ANK2/ATP2A1/CAV3/PLN	4
BP	GO:0030522	intracellular receptor signaling pathway	12/340	264/18800	0.0032397	0.0222921	0.016072	CYP27B1/ESR2/FKBP4/IRF7/KANK2/NOD2/NR3C1/NR4A1/PARP1/PPARA/SREBF1/TP63	12
BP	GO:0051346	negative regulation of hydrolase activity	15/340	371/18800	0.00325445	0.0223571	0.0161188	ADORA2A/ANXA1/AVP/CAMK2A/CRYAB/FABP1/HGF/IFI6/MMP9/NOS1/NR4A1/PLAUR/PPP1R15A/RGS2/SNCA	15
BP	GO:1903829	positive regulation of protein localization	17/340	446/18800	0.00327548	0.0223878	0.016141	ABAT/ABLIM3/ACSL4/ADORA2A/BBC3/CDK1/CDK5/IGF1/MICALL2/PARP1/PARP9/PRKN/RHOU/TERT/TFRC/TTN/UBL4B	17
BP	GO:0002830	positive regulation of type 2 immune response	3/340	17/18800	0.00330265	0.0223878	0.016141	IL6/NOD2/RSAD2	3
BP	GO:0048569	post-embryonic animal organ development	3/340	17/18800	0.00330265	0.0223878	0.016141	BAK1/BAX/KDR	3
BP	GO:0048875	chemical homeostasis within a tissue	3/340	17/18800	0.00330265	0.0223878	0.016141	EPAS1/KDR/OAS1	3
BP	GO:0051412	response to corticosterone	3/340	17/18800	0.00330265	0.0223878	0.016141	HSD3B2/NEFL/TH	3
BP	GO:0051580	regulation of neurotransmitter uptake	3/340	17/18800	0.00330265	0.0223878	0.016141	NOS1/PRKN/SNCA	3
BP	GO:0140374	antiviral innate immune response	3/340	17/18800	0.00330265	0.0223878	0.016141	ATAD3A/MX1/OAS1	3
BP	GO:2001267	regulation of cysteine-type endopeptidase activity involved in apoptotic signaling pathway	3/340	17/18800	0.00330265	0.0223878	0.016141	BAX/MMP9/PLAUR	3
BP	GO:0016079	synaptic vesicle exocytosis	7/340	107/18800	0.003312	0.0223878	0.016141	ADORA2A/CDK5/CNR1/RAB3A/SNCA/SNPH/STXBP1	7
BP	GO:0033138	positive regulation of peptidyl-serine phosphorylation	7/340	107/18800	0.003312	0.0223878	0.016141	AVP/IL6/NOS1/OPRD1/SNCA/TCL1A/TFRC	7
BP	GO:0032388	positive regulation of intracellular transport	10/340	198/18800	0.00332945	0.0224339	0.0161742	ABLIM3/ATP2A1/BBC3/CDK1/CDK5/FEZ1/MICALL2/PRKN/RHOU/UBL4B	10
BP	GO:0048167	regulation of synaptic plasticity	10/340	198/18800	0.00332945	0.0224339	0.0161742	ABHD6/ADORA2A/CAMK2A/CDK5/MAP1B/MEF2C/RAB3A/SLC8A3/SNCA/STXBP1	10
BP	GO:0051091	positive regulation of DNA-binding transcription factor activity	12/340	265/18800	0.00333982	0.0224679	0.0161987	AIM2/CAMK2A/CAT/ESR2/IKBKE/IL6/NOD2/NTSR1/OPRD1/PPARGC1A/PYCARD/TFRC	12
BP	GO:0030534	adult behavior	8/340	136/18800	0.00334917	0.0224949	0.0162182	ABAT/CDK5/CEND1/NTSR1/OPRD1/PPARA/PRKN/SNCA	8
BP	GO:0010332	response to gamma radiation	5/340	56/18800	0.00337294	0.0226186	0.0163073	BAK1/BAX/CRYAB/PARP1/RAD51	5
BP	GO:0006805	xenobiotic metabolic process	7/340	108/18800	0.00348797	0.0233157	0.01681	ACSL1/ACSM1/ACSM2B/CYP1A1/CYP2U1/GLYAT/NOS1	7
BP	GO:0021761	limbic system development	7/340	108/18800	0.00348797	0.0233157	0.01681	BAX/CDK5/FEZ1/HAP1/HSD3B2/NEFL/NRP1	7
BP	GO:0006779	porphyrin-containing compound biosynthetic process	4/340	35/18800	0.00353595	0.0234139	0.0168807	ALAS2/FLVCR1/SLC25A39/TMEM14EP	4
BP	GO:0010614	negative regulation of cardiac muscle hypertrophy	4/340	35/18800	0.00353595	0.0234139	0.0168807	CAV3/FOXO1/PPARA/RGS2	4
BP	GO:0033014	tetrapyrrole biosynthetic process	4/340	35/18800	0.00353595	0.0234139	0.0168807	ALAS2/FLVCR1/SLC25A39/TMEM14EP	4
BP	GO:0034110	regulation of homotypic cell-cell adhesion	4/340	35/18800	0.00353595	0.0234139	0.0168807	ABAT/IL6/PLAUR/PRKCA	4
BP	GO:0045922	negative regulation of fatty acid metabolic process	4/340	35/18800	0.00353595	0.0234139	0.0168807	ACACB/ACADL/CNR1/DGAT2	4
BP	GO:1905898	positive regulation of response to endoplasmic reticulum stress	4/340	35/18800	0.00353595	0.0234139	0.0168807	BAK1/BAX/BOK/PMAIP1	4
BP	GO:0032768	regulation of monooxygenase activity	5/340	57/18800	0.00364353	0.0240884	0.017367	CAV3/CNR1/CYP27B1/SNCA/TERT	5
BP	GO:0042552	myelination	8/340	138/18800	0.00366097	0.0241281	0.0173956	ABCD2/ANK2/HGF/MYOC/SLC8A3/SOX10/TPPP/TYMP	8
BP	GO:0060048	cardiac muscle contraction	8/340	138/18800	0.00366097	0.0241281	0.0173956	ANK2/ATP2A1/CAV3/MYH7/NOS1/PLN/RGS2/TTN	8
BP	GO:1905897	regulation of response to endoplasmic reticulum stress	6/340	82/18800	0.00370173	0.0243587	0.0175619	BAK1/BAX/BOK/PMAIP1/PPP1R15A/PRKN	6
BP	GO:0006986	response to unfolded protein	8/340	139/18800	0.00382507	0.025131	0.0181187	BAK1/BAX/BHLHA15/BOK/CREB3L4/HSPE1/PPP1R15A/PRKN	8
BP	GO:0001558	regulation of cell growth	16/340	415/18800	0.00383108	0.0251314	0.018119	ATAD3A/AVP/CAV3/CDK5/CRYAB/CYP27B1/ESR2/IGF1/MAP1B/NRP1/PAK5/PPARA/PRKN/RGS2/SGK1/SLIT3	16
BP	GO:0001933	negative regulation of protein phosphorylation	14/340	341/18800	0.00384756	0.0252003	0.0181687	ADORA2A/BAK1/BAX/CAV3/CEBPA/HGF/JUN/PID1/PPM1E/PRKN/PYCARD/RGS2/SLC8A3/SNCA	14
BP	GO:0006123	mitochondrial electron transport, cytochrome c to oxygen	3/340	18/18800	0.00391056	0.0253733	0.0182934	COX6A2/COX7A1/COX7A2P2	3
BP	GO:0006309	apoptotic DNA fragmentation	3/340	18/18800	0.00391056	0.0253733	0.0182934	BAX/CIDEA/IL6	3
BP	GO:0006851	mitochondrial calcium ion transmembrane transport	3/340	18/18800	0.00391056	0.0253733	0.0182934	BHLHA15/MICU3/SLC8A3	3
BP	GO:0030540	female genitalia development	3/340	18/18800	0.00391056	0.0253733	0.0182934	BAK1/BAX/TP63	3
BP	GO:0031643	positive regulation of myelination	3/340	18/18800	0.00391056	0.0253733	0.0182934	HGF/SOX10/TPPP	3
BP	GO:1902001	fatty acid transmembrane transport	3/340	18/18800	0.00391056	0.0253733	0.0182934	ABCD2/ACSL1/SLC2A1	3
BP	GO:0017004	cytochrome complex assembly	4/340	36/18800	0.0039221	0.0253733	0.0182934	COA6/SCO2/UQCC2/UQCC3	4
BP	GO:0044743	protein transmembrane import into intracellular organelle	4/340	36/18800	0.0039221	0.0253733	0.0182934	ROMO1/TIMM17A/TIMM17B/TOMM40	4
BP	GO:0048678	response to axon injury	6/340	83/18800	0.00393086	0.0253911	0.0183062	BAX/CDK1/JUN/MAP1B/NEFL/P2RY12	6
BP	GO:0007272	ensheathment of neurons	8/340	140/18800	0.00399479	0.0257252	0.0185471	ABCD2/ANK2/HGF/MYOC/SLC8A3/SOX10/TPPP/TYMP	8
BP	GO:0008366	axon ensheathment	8/340	140/18800	0.00399479	0.0257252	0.0185471	ABCD2/ANK2/HGF/MYOC/SLC8A3/SOX10/TPPP/TYMP	8
BP	GO:2001242	regulation of intrinsic apoptotic signaling pathway	9/340	171/18800	0.00400904	0.0257776	0.0185849	BAX/BBC3/BOK/MMP9/PARP1/PLAUR/PMAIP1/PRKN/PYCARD	9
BP	GO:0070555	response to interleukin-1	8/340	141/18800	0.00417026	0.0267735	0.0193029	ACOD1/ANXA1/IL6/KMO/PCK1/PRKCA/PYCARD/SNCA	8
BP	GO:0098657	import into cell	11/340	238/18800	0.00417859	0.0267862	0.019312	ACSL1/KCNJ11/MIR210/NOS1/NTSR1/PRKN/RGS2/SLC2A1/SLC34A1/SLC8A3/SNCA	11
BP	GO:0010817	regulation of hormone levels	18/340	496/18800	0.00420192	0.0268948	0.0193904	ABAT/ACSL4/ANXA1/CNR1/CYP11B1/CYP1A1/CYP27B1/DGAT2/DHRS13/DHRS2/HADH/HSD3B2/IL6/KCNJ11/PRKN/SREBF1/STARD3/UQCC2	18
BP	GO:0006826	iron ion transport	5/340	59/18800	0.00423082	0.0269979	0.0194647	FLVCR1/FTMT/MIR210/SFXN1/TFRC	5
BP	GO:1902893	regulation of miRNA transcription	5/340	59/18800	0.00423082	0.0269979	0.0194647	JUN/NR3C1/PPARA/SREBF1/TERT	5
BP	GO:0008207	C21-steroid hormone metabolic process	4/340	37/18800	0.00433581	0.0275428	0.0198576	CYP11B1/DHRS2/HSD3B2/STARD3	4
BP	GO:0014741	negative regulation of muscle hypertrophy	4/340	37/18800	0.00433581	0.0275428	0.0198576	CAV3/FOXO1/PPARA/RGS2	4
BP	GO:0042092	type 2 immune response	4/340	37/18800	0.00433581	0.0275428	0.0198576	ANXA1/IL6/NOD2/RSAD2	4
BP	GO:0098586	cellular response to virus	6/340	85/18800	0.00442039	0.0280379	0.0202145	BAX/IFI6/IKBKE/IL6/IRF7/OAS1	6
BP	GO:0022411	cellular component disassembly	17/340	460/18800	0.00445973	0.028245	0.0203638	ATG9B/BAX/BOK/CDK1/CDK5/CIDEA/GABARAPL1/HMGA1/IL6/MAP1B/MAP1LC3C/MMP1/MMP9/PRKCA/PRKN/SHARPIN/SREBF1	17
BP	GO:0061614	miRNA transcription	5/340	60/18800	0.00454846	0.0287186	0.0207052	JUN/NR3C1/PPARA/SREBF1/TERT	5
BP	GO:0006837	serotonin transport	3/340	19/18800	0.00458217	0.0287186	0.0207052	CNR1/NOS1/SNCA	3
BP	GO:0009223	pyrimidine deoxyribonucleotide catabolic process	3/340	19/18800	0.00458217	0.0287186	0.0207052	DCTPP1/NTHL1/TYMP	3
BP	GO:0016082	synaptic vesicle priming	3/340	19/18800	0.00458217	0.0287186	0.0207052	RAB3A/SNCA/STXBP1	3
BP	GO:0055093	response to hyperoxia	3/340	19/18800	0.00458217	0.0287186	0.0207052	CAT/CYP1A1/FOXO1	3
BP	GO:1903427	negative regulation of reactive oxygen species biosynthetic process	3/340	19/18800	0.00458217	0.0287186	0.0207052	ABCD2/PAGE4/PPARA	3
BP	GO:2000251	positive regulation of actin cytoskeleton reorganization	3/340	19/18800	0.00458217	0.0287186	0.0207052	CDK5/NRP1/STAP1	3
BP	GO:0006694	steroid biosynthetic process	9/340	175/18800	0.00466152	0.0291726	0.0210325	ACAA2/CYP11B1/CYP1A1/CYP27B1/FDXR/HSD3B2/SREBF1/STAR/STARD3	9
BP	GO:0007617	mating behavior	4/340	38/18800	0.00477796	0.0298128	0.0214941	ABAT/AVP/CNR1/TH	4
BP	GO:0072524	pyridine-containing compound metabolic process	4/340	38/18800	0.00477796	0.0298128	0.0214941	KMO/NAXE/NMNAT2/PARP9	4
BP	GO:0002821	positive regulation of adaptive immune response	7/340	115/18800	0.00492668	0.0306953	0.0221304	IL6/NECTIN2/NOD2/PLA2G4A/PYCARD/RSAD2/TFRC	7
BP	GO:0055017	cardiac muscle tissue growth	6/340	87/18800	0.00495348	0.0308168	0.022218	CAV3/CDK1/IGF1/MEF2C/PPARA/RGS2	6
BP	GO:0090276	regulation of peptide hormone secretion	9/340	177/18800	0.00501732	0.0311679	0.0224712	ABAT/ACSL4/CNR1/HADH/IL6/KCNJ11/PRKN/SREBF1/UQCC2	9
BP	GO:0002573	myeloid leukocyte differentiation	10/340	210/18800	0.00503399	0.0312255	0.0225127	CCR7/CEBPA/DHRS2/IRF7/JUN/MMP9/PARP1/PRKCA/PRXL2A/TFRC	10
BP	GO:0050679	positive regulation of epithelial cell proliferation	10/340	211/18800	0.00520221	0.0322216	0.0232308	CAV2/IGF1/JUN/KDR/NME1/NOD2/NR4A1/NRP1/PRKCA/TP63	10
BP	GO:0043030	regulation of macrophage activation	5/340	62/18800	0.005234	0.0323241	0.0233047	CEBPA/IL6/PLA2G4A/SNCA/STAP1	5
BP	GO:0042401	cellular biogenic amine biosynthetic process	4/340	39/18800	0.00524941	0.0323241	0.0233047	AGMAT/ALDH2/SNCA/TH	4
BP	GO:0051154	negative regulation of striated muscle cell differentiation	4/340	39/18800	0.00524941	0.0323241	0.0233047	BHLHA15/CAV3/PPARA/RGS2	4
BP	GO:0090278	negative regulation of peptide hormone secretion	4/340	39/18800	0.00524941	0.0323241	0.0233047	HADH/KCNJ11/PRKN/SREBF1	4
BP	GO:0030099	myeloid cell differentiation	15/340	391/18800	0.00526438	0.032369	0.0233371	ALAS2/CCR7/CEBPA/DHRS2/EPAS1/FLVCR1/IRF7/JUN/MEF2C/MMP9/PARP1/PRKCA/PRXL2A/SFXN1/TFRC	15
BP	GO:0006605	protein targeting	13/340	317/18800	0.00530514	0.0324703	0.0234101	ABLIM3/CDK5/HAP1/MGARP/MICALL2/PRKN/RHOU/ROMO1/SREBF1/TIMM17A/TIMM17B/TOMM40/UBL4B	13
BP	GO:0002577	regulation of antigen processing and presentation	3/340	20/18800	0.00531934	0.0324703	0.0234101	CCR7/NOD2/PYCARD	3
BP	GO:0006525	arginine metabolic process	3/340	20/18800	0.00531934	0.0324703	0.0234101	AGMAT/NOS1/OTC	3
BP	GO:0046653	tetrahydrofolate metabolic process	3/340	20/18800	0.00531934	0.0324703	0.0234101	ALDH1L1/MTHFD2/TYMS	3
BP	GO:0070584	mitochondrion morphogenesis	3/340	20/18800	0.00531934	0.0324703	0.0234101	BAX/FEZ1/PID1	3
BP	GO:0071695	anatomical structure maturation	11/340	246/18800	0.00533906	0.0325436	0.0234629	BHLHA15/CEBPA/CEND1/EPAS1/FLVCR1/IGF1/KDR/MYOC/SOX10/TDRKH/TYMS	11
BP	GO:0015718	monocarboxylic acid transport	7/340	117/18800	0.00540969	0.0328791	0.0237048	ABCG2/ANXA1/MPC1L/NTSR1/PLA2G2A/PLA2G4A/PLA2G4F	7
BP	GO:0035967	cellular response to topologically incorrect protein	7/340	117/18800	0.00540969	0.0328791	0.0237048	BAK1/BAX/BHLHA15/BOK/CREB3L4/PPP1R15A/PRKN	7
BP	GO:0072594	establishment of protein localization to organelle	16/340	431/18800	0.00548261	0.0332743	0.0239898	ABLIM3/BAX/BBC3/CDK1/MGARP/MICALL2/PRKN/RHOU/ROMO1/SREBF1/TERT/TIMM17A/TIMM17B/TOMM40/TXNIP/UBL4B	16
BP	GO:0002791	regulation of peptide secretion	9/340	180/18800	0.00559012	0.0338294	0.02439	ABAT/ACSL4/CNR1/HADH/IL6/KCNJ11/PRKN/SREBF1/UQCC2	9
BP	GO:0002833	positive regulation of response to biotic stimulus	9/340	180/18800	0.00559012	0.0338294	0.02439	ACOD1/AIM2/IKBKE/IRF7/NECTIN2/NOD2/PARP9/PRKCA/PYCARD	9
BP	GO:0002792	negative regulation of peptide secretion	4/340	40/18800	0.005751	0.0346045	0.0249488	HADH/KCNJ11/PRKN/SREBF1	4
BP	GO:0009309	amine biosynthetic process	4/340	40/18800	0.005751	0.0346045	0.0249488	AGMAT/ALDH2/SNCA/TH	4
BP	GO:0097009	energy homeostasis	4/340	40/18800	0.005751	0.0346045	0.0249488	ACACB/FOXO1/PM20D1/PPARGC1A	4
BP	GO:1903115	regulation of actin filament-based movement	4/340	40/18800	0.005751	0.0346045	0.0249488	ANK2/ATP2A1/CAV3/PLN	4
BP	GO:0015833	peptide transport	11/340	249/18800	0.00583469	0.0349878	0.0252252	ABAT/ACSL4/ANXA1/CNR1/HADH/IL6/KCNJ11/MGST1/PRKN/SREBF1/UQCC2	11
BP	GO:0034612	response to tumor necrosis factor	11/340	249/18800	0.00583469	0.0349878	0.0252252	ACOD1/AIM2/CEBPA/GFER/PCK1/PID1/PRKN/PYCARD/SHARPIN/SLC2A4/TCL1A	11
BP	GO:1901657	glycosyl compound metabolic process	6/340	90/18800	0.00583959	0.0349878	0.0252252	DTYMK/NUDT1/SLC34A1/TH/TK2/TYMP	6
BP	GO:0034340	response to type I interferon	5/340	64/18800	0.00598959	0.0358356	0.0258364	IFI27/IKBKE/IRF7/MX1/OAS1	5
BP	GO:0044403	biological process involved in symbiotic interaction	12/340	286/18800	0.00608834	0.0362778	0.0261552	AVP/CAV2/CDK1/IFI27/JUN/NECTIN2/NRP1/PC/PRKN/ROMO1/TFRC/TMPRSS2	12
BP	GO:0006244	pyrimidine nucleotide catabolic process	3/340	21/18800	0.00612371	0.0362778	0.0261552	DCTPP1/NTHL1/TYMP	3
BP	GO:0008090	retrograde axonal transport	3/340	21/18800	0.00612371	0.0362778	0.0261552	HAP1/MGARP/NEFL	3
BP	GO:0014850	response to muscle activity	3/340	21/18800	0.00612371	0.0362778	0.0261552	MTFP1/PERM1/PPARGC1A	3
BP	GO:0033762	response to glucagon	3/340	21/18800	0.00612371	0.0362778	0.0261552	CPS1/PCK1/SREBF1	3
BP	GO:0090141	positive regulation of mitochondrial fission	3/340	21/18800	0.00612371	0.0362778	0.0261552	DCN/KDR/PRKN	3
BP	GO:1900543	negative regulation of purine nucleotide metabolic process	3/340	21/18800	0.00612371	0.0362778	0.0261552	PARP1/PID1/PPARA	3
BP	GO:0070509	calcium ion import	6/340	91/18800	0.00615913	0.0364365	0.0262696	ATP2A1/CAV3/CDK5/MICU3/PLN/SLC8A3	6
BP	GO:0008217	regulation of blood pressure	9/340	183/18800	0.00621223	0.0365456	0.0263483	ABAT/ACSM3/AVP/CNR1/CYP11B1/NOS1/NTSR1/PPARA/SGK1	9
BP	GO:0048469	cell maturation	9/340	183/18800	0.00621223	0.0365456	0.0263483	BHLHA15/CEBPA/EPAS1/FLVCR1/KDR/MYOC/SOX10/TDRKH/TYMS	9
BP	GO:0090087	regulation of peptide transport	9/340	183/18800	0.00621223	0.0365456	0.0263483	ABAT/ACSL4/CNR1/HADH/IL6/KCNJ11/PRKN/SREBF1/UQCC2	9
BP	GO:0099504	synaptic vesicle cycle	9/340	183/18800	0.00621223	0.0365456	0.0263483	ADORA2A/CDK5/CNR1/RAB3A/SLC2A4/SNCA/SNPH/STXBP1/TH	9
BP	GO:0042886	amide transport	12/340	287/18800	0.00625406	0.0366584	0.0264296	ABAT/ABCG2/ACSL4/ANXA1/CNR1/HADH/IL6/KCNJ11/MGST1/PRKN/SREBF1/UQCC2	12
BP	GO:0032733	positive regulation of interleukin-10 production	4/340	41/18800	0.00628355	0.0366584	0.0264296	HGF/IL6/NOD2/PYCARD	4
BP	GO:0045124	regulation of bone resorption	4/340	41/18800	0.00628355	0.0366584	0.0264296	IL6/PDK4/PRKCA/TFRC	4
BP	GO:0060421	positive regulation of heart growth	4/340	41/18800	0.00628355	0.0366584	0.0264296	ACACB/CDK1/IGF1/MEF2C	4
BP	GO:0150077	regulation of neuroinflammatory response	4/340	41/18800	0.00628355	0.0366584	0.0264296	IGF1/IL6/MMP9/STAP1	4
BP	GO:1902742	apoptotic process involved in development	4/340	41/18800	0.00628355	0.0366584	0.0264296	BAK1/BAX/CRYAB/SLIT3	4
BP	GO:0071222	cellular response to lipopolysaccharide	10/340	217/18800	0.00630613	0.0367393	0.0264879	ACOD1/CMPK2/GFER/IL6/KMO/MEF2C/NOD2/PRKCA/PYCARD/STAP1	10
BP	GO:0002260	lymphocyte homeostasis	5/340	65/18800	0.00639478	0.0372044	0.0268233	BAK1/BAX/GPAM/MEF2C/PMAIP1	5
BP	GO:0006690	icosanoid metabolic process	7/340	121/18800	0.0064812	0.0376552	0.0271483	ABHD6/ANXA1/AVP/CYP1A1/CYP2U1/PLA2G4A/PLA2G4F	7
BP	GO:0016052	carbohydrate catabolic process	8/340	152/18800	0.00651715	0.037812	0.0272613	DHTKD1/GK/GLYCTK/IGF1/MIR210/NEU4/PPARA/SORD	8
BP	GO:0007565	female pregnancy	9/340	185/18800	0.00665568	0.0385627	0.0278026	ACOD1/ACSL4/CNR1/CYP27B1/FKBP4/MMP9/RGS2/SLC2A1/TLE6	9
BP	GO:0035051	cardiocyte differentiation	8/340	153/18800	0.00677179	0.0391299	0.0282115	CAV3/CDK1/IGF1/MEF2C/NEB/PPARA/RGS2/TTN	8
BP	GO:0007613	memory	7/340	122/18800	0.00677213	0.0391299	0.0282115	CNR1/FEN1/PAK5/SGK1/SLC2A4/SLC8A3/TH	7
BP	GO:0030239	myofibril assembly	5/340	66/18800	0.00681882	0.039292	0.0283284	CASQ1/CAV3/MYOM2/NEB/TTN	5
BP	GO:0033013	tetrapyrrole metabolic process	5/340	66/18800	0.00681882	0.039292	0.0283284	ALAS2/CYP1A1/FLVCR1/SLC25A39/TMEM14EP	5
BP	GO:0034109	homotypic cell-cell adhesion	6/340	93/18800	0.00683611	0.0393379	0.0283615	ABAT/IL6/P2RY12/PLAUR/PRKCA/STXBP1	6
BP	GO:0070296	sarcoplasmic reticulum calcium ion transport	4/340	42/18800	0.00684785	0.0393518	0.0283715	ANK2/ATP2A1/CASQ1/PLN	4
BP	GO:0030308	negative regulation of cell growth	9/340	186/18800	0.00688633	0.0395191	0.0284921	CAV3/CDK5/CRYAB/CYP27B1/ESR2/NRP1/PPARA/RGS2/SLIT3	9
BP	GO:0030072	peptide hormone secretion	10/340	220/18800	0.00692238	0.039672	0.0286024	ABAT/ACSL4/ANXA1/CNR1/HADH/IL6/KCNJ11/PRKN/SREBF1/UQCC2	10
BP	GO:0006268	DNA unwinding involved in DNA replication	3/340	22/18800	0.0069968	0.0397207	0.0286375	HMGA1/RAD51/RECQL4	3
BP	GO:0007620	copulation	3/340	22/18800	0.0069968	0.0397207	0.0286375	ABAT/AVP/CNR1	3
BP	GO:0009713	catechol-containing compound biosynthetic process	3/340	22/18800	0.0069968	0.0397207	0.0286375	ALDH2/SNCA/TH	3
BP	GO:0010042	response to manganese ion	3/340	22/18800	0.0069968	0.0397207	0.0286375	PRKN/TFRC/TH	3
BP	GO:0010866	regulation of triglyceride biosynthetic process	3/340	22/18800	0.0069968	0.0397207	0.0286375	DGAT2/SREBF1/THRSP	3
BP	GO:0042423	catecholamine biosynthetic process	3/340	22/18800	0.0069968	0.0397207	0.0286375	ALDH2/SNCA/TH	3
BP	GO:0045980	negative regulation of nucleotide metabolic process	3/340	22/18800	0.0069968	0.0397207	0.0286375	PARP1/PID1/PPARA	3
BP	GO:1901989	positive regulation of cell cycle phase transition	7/340	123/18800	0.00707265	0.0400974	0.028909	ANXA1/CCNB1/CDC25C/CDK1/CYP1A1/DLGAP5/TERT	7
BP	GO:0071216	cellular response to biotic stimulus	11/340	256/18800	0.00713239	0.0403818	0.029114	ACOD1/CMPK2/GFER/IL6/KMO/MEF2C/NOD2/PRKCA/PYCARD/STAP1/TXNIP	11
BP	GO:0048638	regulation of developmental growth	13/340	329/18800	0.00716886	0.0405338	0.0292237	ACACB/CAV3/CDK1/CDK5/FLVCR1/GPAM/IGF1/MAP1B/MEF2C/NRP1/PPARA/PRKN/RGS2	13
BP	GO:1901655	cellular response to ketone	6/340	94/18800	0.00719409	0.0405678	0.0292482	ACOD1/NR3C1/PCK1/SGK1/SOX10/UCP1	6
BP	GO:1905954	positive regulation of lipid localization	6/340	94/18800	0.00719409	0.0405678	0.0292482	ACACB/ACSL1/CIDEA/IKBKE/NTSR1/PLA2G4A	6
BP	GO:0051851	modulation by host of symbiont process	5/340	67/18800	0.00726214	0.0408423	0.0294461	CAV2/IFI27/JUN/PC/PRKN	5
BP	GO:0055002	striated muscle cell development	5/340	67/18800	0.00726214	0.0408423	0.0294461	CASQ1/CAV3/MYOM2/NEB/TTN	5
BP	GO:0051222	positive regulation of protein transport	12/340	293/18800	0.00732474	0.0411395	0.0296604	ABAT/ABLIM3/ACSL4/ADORA2A/BBC3/CDK1/CDK5/IGF1/MICALL2/RHOU/TTN/UBL4B	12
BP	GO:0046683	response to organophosphorus	7/340	124/18800	0.00738296	0.0414113	0.0298563	CPS1/KCNJ11/P2RY12/PCK1/PDE2A/SREBF1/TYMS	7
BP	GO:0006284	base-excision repair	4/340	43/18800	0.00744468	0.0416468	0.0300261	DNA2/FEN1/NTHL1/POLQ	4
BP	GO:0045214	sarcomere organization	4/340	43/18800	0.00744468	0.0416468	0.0300261	CASQ1/CAV3/MYOM2/TTN	4
BP	GO:0050709	negative regulation of protein secretion	5/340	68/18800	0.00772518	0.0431587	0.0311161	HADH/KCNJ11/PRKN/RSAD2/SREBF1	5
BP	GO:0033157	regulation of intracellular protein transport	10/340	224/18800	0.00781552	0.0436056	0.0314384	ABLIM3/BBC3/CDK1/CDK5/IFI27/MICALL2/PRKN/RHOU/SREBF1/UBL4B	10
BP	GO:0120254	olefinic compound metabolic process	8/340	157/18800	0.00786628	0.0438309	0.0316008	ABHD6/CYP11B1/CYP1A1/CYP2U1/DGAT2/DHRS13/PLA2G4A/STARD3	8
BP	GO:0010259	multicellular organism aging	3/340	23/18800	0.00793996	0.0440089	0.0317291	CRYAB/TH/TP63	3
BP	GO:0021854	hypothalamus development	3/340	23/18800	0.00793996	0.0440089	0.0317291	BAX/HAP1/NRP1	3
BP	GO:0032042	mitochondrial DNA metabolic process	3/340	23/18800	0.00793996	0.0440089	0.0317291	DNA2/PARP1/PPARGC1A	3
BP	GO:0045723	positive regulation of fatty acid biosynthetic process	3/340	23/18800	0.00793996	0.0440089	0.0317291	ABCD2/ANXA1/AVP	3
BP	GO:0051153	regulation of striated muscle cell differentiation	6/340	96/18800	0.00795042	0.044009	0.0317292	BHLHA15/CAV3/IGF1/MEF2C/PPARA/RGS2	6
BP	GO:0002790	peptide secretion	10/340	225/18800	0.0080521	0.0445135	0.0320929	ABAT/ACSL4/ANXA1/CNR1/HADH/IL6/KCNJ11/PRKN/SREBF1/UQCC2	10
BP	GO:0019098	reproductive behavior	4/340	44/18800	0.00807477	0.0445735	0.0321362	ABAT/AVP/CNR1/TH	4
BP	GO:0007517	muscle organ development	13/340	334/18800	0.0080841	0.0445735	0.0321362	CASQ1/CAV2/CAV3/CDK5/CRYAB/IGF1/MAFF/MEF2C/MYH7/NEB/NR4A1/TTN/UQCC2	13
BP	GO:0070527	platelet aggregation	5/340	69/18800	0.00820836	0.0451995	0.0325875	ABAT/IL6/P2RY12/PRKCA/STXBP1	5
BP	GO:2001237	negative regulation of extrinsic apoptotic signaling pathway	6/340	97/18800	0.00834929	0.0459157	0.0331038	HGF/IFI6/IGF1/NRP1/PAK5/TERT	6
BP	GO:0010506	regulation of autophagy	13/340	336/18800	0.00847503	0.0465326	0.0335486	BOK/CDK5/DCN/DEPP1/FEZ1/FOXO1/HGF/KDR/NOD2/PRKN/PYCARD/SNCA/SREBF1	13
BP	GO:0051090	regulation of DNA-binding transcription factor activity	16/340	452/18800	0.00848354	0.0465326	0.0335486	ACOD1/AIM2/CAMK2A/CAT/E2F1/ESR2/IKBKE/IL6/MAPK10/NOD2/NTSR1/OPRD1/PPARGC1A/PYCARD/SGK1/TFRC	16
BP	GO:0051054	positive regulation of DNA metabolic process	11/340	263/18800	0.00864546	0.0473591	0.0341445	BAX/CDK1/DNA2/GFER/HGF/IL6/PARP1/PARP9/PPARGC1A/RAD51/TFRC	11
BP	GO:1902895	positive regulation of miRNA transcription	4/340	45/18800	0.00873886	0.0477966	0.0344599	JUN/NR3C1/SREBF1/TERT	4
BP	GO:0036473	cell death in response to oxidative stress	6/340	98/18800	0.00876234	0.0477966	0.0344599	GFER/HGF/PAGE4/PARP1/PRKN/PYCR1	6
BP	GO:0002262	myeloid cell homeostasis	8/340	160/18800	0.00877064	0.0477966	0.0344599	ALAS2/ANXA1/BAK1/BAX/EPAS1/FLVCR1/IL6/SFXN1	8
BP	GO:0035966	response to topologically incorrect protein	8/340	160/18800	0.00877064	0.0477966	0.0344599	BAK1/BAX/BHLHA15/BOK/CREB3L4/HSPE1/PPP1R15A/PRKN	8
BP	GO:0007611	learning or memory	11/340	264/18800	0.00888049	0.0483328	0.0348465	CDK5/CNR1/FEN1/MEF2C/NTSR1/PAK5/PRKN/SGK1/SLC2A4/SLC8A3/TH	11
BP	GO:0002922	positive regulation of humoral immune response	3/340	24/18800	0.0089544	0.0484227	0.0349113	ACOD1/CCR7/NOD2	3
BP	GO:0006213	pyrimidine nucleoside metabolic process	3/340	24/18800	0.0089544	0.0484227	0.0349113	DTYMK/TK2/TYMP	3
BP	GO:0009162	deoxyribonucleoside monophosphate metabolic process	3/340	24/18800	0.0089544	0.0484227	0.0349113	TK2/TYMP/TYMS	3
BP	GO:0035458	cellular response to interferon-beta	3/340	24/18800	0.0089544	0.0484227	0.0349113	ACOD1/AIM2/OAS1	3
BP	GO:0035994	response to muscle stretch	3/340	24/18800	0.0089544	0.0484227	0.0349113	CAV3/JUN/TTN	3
BP	GO:0071219	cellular response to molecule of bacterial origin	10/340	229/18800	0.00905402	0.0488982	0.0352541	ACOD1/CMPK2/GFER/IL6/KMO/MEF2C/NOD2/PRKCA/PYCARD/STAP1	10
BP	GO:0032612	interleukin-1 production	7/340	129/18800	0.00908763	0.0488982	0.0352541	AIM2/ANXA1/CCR7/IGF1/IL6/NOD2/PYCARD	7
BP	GO:0032652	regulation of interleukin-1 production	7/340	129/18800	0.00908763	0.0488982	0.0352541	AIM2/ANXA1/CCR7/IGF1/IL6/NOD2/PYCARD	7
BP	GO:0050806	positive regulation of synaptic transmission	8/340	161/18800	0.00908871	0.0488982	0.0352541	ADORA2A/CDK5/CNR1/HAP1/KMO/SLC8A3/SNCA/STXBP1	8
BP	GO:2000379	positive regulation of reactive oxygen species metabolic process	5/340	71/18800	0.00923681	0.0496317	0.035783	ACOD1/PID1/ROMO1/SNCA/ZNF205	5
BP	GO:0001974	blood vessel remodeling	4/340	46/18800	0.00943763	0.0503898	0.0363295	BAK1/BAX/EPAS1/MEF2C	4
BP	GO:0042168	heme metabolic process	4/340	46/18800	0.00943763	0.0503898	0.0363295	ALAS2/FLVCR1/SLC25A39/TMEM14EP	4
BP	GO:0042398	cellular modified amino acid biosynthetic process	4/340	46/18800	0.00943763	0.0503898	0.0363295	BBOX1/CKMT1A/CKMT1B/CKMT2	4
BP	GO:0070741	response to interleukin-6	4/340	46/18800	0.00943763	0.0503898	0.0363295	CEBPA/IL6/PCK1/PID1	4
BP	GO:1904707	positive regulation of vascular associated smooth muscle cell proliferation	4/340	46/18800	0.00943763	0.0503898	0.0363295	IGF1/JUN/MMP9/TERT	4
BP	GO:0045088	regulation of innate immune response	10/340	231/18800	0.00958949	0.0510713	0.0368209	ACOD1/AIM2/GFER/IKBKE/IRF7/NECTIN2/NOD2/OAS1/PARP9/PYCARD	10
BP	GO:0046883	regulation of hormone secretion	10/340	231/18800	0.00958949	0.0510713	0.0368209	ABAT/ACSL4/ANXA1/CNR1/HADH/IL6/KCNJ11/PRKN/SREBF1/UQCC2	10
BP	GO:0009166	nucleotide catabolic process	5/340	72/18800	0.0097829	0.0519701	0.0374689	ACOT7/DCTPP1/NTHL1/PDE2A/TYMP	5
BP	GO:0032543	mitochondrial translation	5/340	72/18800	0.0097829	0.0519701	0.0374689	DARS2/MRPS12/MRPS34/TARS2/UQCC2	5
BP	GO:0060078	regulation of postsynaptic membrane potential	7/340	131/18800	0.00984442	0.0521805	0.0376206	ABAT/ADORA2A/CDK5/MEF2C/NTSR1/SLC8A3/SNCA	7
BP	GO:0099003	vesicle-mediated transport in synapse	9/340	197/18800	0.00984724	0.0521805	0.0376206	ADORA2A/CDK5/CNR1/RAB3A/SLC2A4/SNCA/SNPH/STXBP1/TH	9
BP	GO:0031579	membrane raft organization	3/340	25/18800	0.0100412	0.0526789	0.0379799	CAV2/CAV3/NAXE	3
BP	GO:0032104	regulation of response to extracellular stimulus	3/340	25/18800	0.0100412	0.0526789	0.0379799	CYP27B1/KANK2/PPARA	3
BP	GO:0032107	regulation of response to nutrient levels	3/340	25/18800	0.0100412	0.0526789	0.0379799	CYP27B1/KANK2/PPARA	3
BP	GO:0032469	endoplasmic reticulum calcium ion homeostasis	3/340	25/18800	0.0100412	0.0526789	0.0379799	ATP2A1/BAK1/BAX	3
BP	GO:0042178	xenobiotic catabolic process	3/340	25/18800	0.0100412	0.0526789	0.0379799	ACSL1/CYP1A1/NOS1	3
BP	GO:0042430	indole-containing compound metabolic process	3/340	25/18800	0.0100412	0.0526789	0.0379799	ALDH2/KMO/SLC34A1	3
BP	GO:0046039	GTP metabolic process	3/340	25/18800	0.0100412	0.0526789	0.0379799	AK4/NME1/NME3	3
BP	GO:2000193	positive regulation of fatty acid transport	3/340	25/18800	0.0100412	0.0526789	0.0379799	ACSL1/NTSR1/PLA2G4A	3
BP	GO:0002696	positive regulation of leukocyte activation	15/340	421/18800	0.0100579	0.0527007	0.0379956	ANXA1/CCR7/CEBPA/GPAM/IGF1/IL6/MEF2C/NECTIN2/NOD2/PCK1/PLA2G4A/PYCARD/STAP1/STXBP1/TFRC	15
BP	GO:0000041	transition metal ion transport	6/340	101/18800	0.0100891	0.0527335	0.0380193	ATP7B/FLVCR1/FTMT/MIR210/SFXN1/TFRC	6
BP	GO:0051702	biological process involved in interaction with symbiont	6/340	101/18800	0.0100891	0.0527335	0.0380193	CAV2/IFI27/JUN/PC/PRKN/ROMO1	6
BP	GO:0001774	microglial cell activation	4/340	47/18800	0.0101718	0.0530996	0.0382832	IL6/JUN/SNCA/STAP1	4
BP	GO:0000723	telomere maintenance	7/340	132/18800	0.0102396	0.0533877	0.0384909	DNA2/FEN1/PARP1/PIF1/RAD51/RECQL4/TERT	7
BP	GO:0048738	cardiac muscle tissue development	10/340	234/18800	0.0104376	0.0543531	0.039187	CAV3/CDK1/IGF1/MEF2C/MYH7/NEB/PLN/PPARA/RGS2/TTN	10
BP	GO:1902600	proton transmembrane transport	7/340	133/18800	0.0106462	0.0553708	0.0399207	ANTKMT/COX6A2/COX7A1/COX7B2/PM20D1/SLC25A22/UCP1	7
BP	GO:1904951	positive regulation of establishment of protein localization	12/340	309/18800	0.0108925	0.0564292	0.0406838	ABAT/ABLIM3/ACSL4/ADORA2A/BBC3/CDK1/CDK5/IGF1/MICALL2/RHOU/TTN/UBL4B	12
BP	GO:0035924	cellular response to vascular endothelial growth factor stimulus	5/340	74/18800	0.0109408	0.0564292	0.0406838	ANXA1/DCN/KDR/NR4A1/NRP1	5
BP	GO:0010543	regulation of platelet activation	4/340	48/18800	0.0109419	0.0564292	0.0406838	ABAT/IL6/PLA2G4A/PRKCA	4
BP	GO:0031641	regulation of myelination	4/340	48/18800	0.0109419	0.0564292	0.0406838	HGF/SOX10/TPPP/TYMP	4
BP	GO:0042311	vasodilation	4/340	48/18800	0.0109419	0.0564292	0.0406838	ADORA2A/CPS1/NOS1/RGS2	4
BP	GO:0048146	positive regulation of fibroblast proliferation	4/340	48/18800	0.0109419	0.0564292	0.0406838	CCNB1/E2F1/IGF1/JUN	4
BP	GO:0001894	tissue homeostasis	11/340	272/18800	0.0109434	0.0564292	0.0406838	ARMS2/BAX/EPAS1/IL6/KDR/NOD2/OAS1/PDK4/PRKCA/SLC2A1/TFRC	11
BP	GO:0042102	positive regulation of T cell proliferation	6/340	103/18800	0.0110493	0.0569059	0.0410275	ANXA1/GPAM/IGF1/IL6/PYCARD/TFRC	6
BP	GO:0014074	response to purine-containing compound	7/340	134/18800	0.0110644	0.0569144	0.0410336	ADORA2A/CPS1/KCNJ11/P2RY12/PCK1/PDE2A/SREBF1	7
BP	GO:0000737	DNA catabolic process, endonucleolytic	3/340	26/18800	0.0112013	0.0569311	0.0410457	BAX/CIDEA/IL6	3
BP	GO:0002026	regulation of the force of heart contraction	3/340	26/18800	0.0112013	0.0569311	0.0410457	MYH7/NOS1/PLN	3
BP	GO:0009435	NAD biosynthetic process	3/340	26/18800	0.0112013	0.0569311	0.0410457	KMO/NMNAT2/PARP9	3
BP	GO:0036296	response to increased oxygen levels	3/340	26/18800	0.0112013	0.0569311	0.0410457	CAT/CYP1A1/FOXO1	3
BP	GO:0050857	positive regulation of antigen receptor-mediated signaling pathway	3/340	26/18800	0.0112013	0.0569311	0.0410457	CCR7/NECTIN2/STAP1	3
BP	GO:0050995	negative regulation of lipid catabolic process	3/340	26/18800	0.0112013	0.0569311	0.0410457	ACACB/CIDEA/CNR1	3
BP	GO:0051204	protein insertion into mitochondrial membrane	3/340	26/18800	0.0112013	0.0569311	0.0410457	BAX/BBC3/ROMO1	3
BP	GO:0051894	positive regulation of focal adhesion assembly	3/340	26/18800	0.0112013	0.0569311	0.0410457	KDR/MYOC/NRP1	3
BP	GO:0060561	apoptotic process involved in morphogenesis	3/340	26/18800	0.0112013	0.0569311	0.0410457	BAK1/BAX/CRYAB	3
BP	GO:0042692	muscle cell differentiation	14/340	387/18800	0.0112027	0.0569311	0.0410457	ANK2/BHLHA15/CASQ1/CAV2/CAV3/CDK1/IGF1/MEF2C/MYOM2/NEB/NOS1/PPARA/RGS2/TTN	14
BP	GO:0045444	fat cell differentiation	10/340	237/18800	0.0113417	0.0575685	0.0415052	CEBPA/E2F1/FOXO1/IL6/NR4A1/PPARGC1A/RGS2/SLC2A4/SREBF1/UCP1	10
BP	GO:0043401	steroid hormone mediated signaling pathway	7/340	135/18800	0.0114945	0.0582736	0.0420135	ESR2/FKBP4/KANK2/NR3C1/PARP1/PPARA/TP63	7
BP	GO:0140053	mitochondrial gene expression	6/340	104/18800	0.0115529	0.0582923	0.042027	DARS2/MRPL12/MRPS12/MRPS34/TARS2/UQCC2	6
BP	GO:0002534	cytokine production involved in inflammatory response	5/340	75/18800	0.0115534	0.0582923	0.042027	ABCD2/IL6/NOD2/PPARA/PYCARD	5
BP	GO:0043536	positive regulation of blood vessel endothelial cell migration	5/340	75/18800	0.0115534	0.0582923	0.042027	ANXA1/KDR/MIR210/NRP1/PRKCA	5
BP	GO:1900015	regulation of cytokine production involved in inflammatory response	5/340	75/18800	0.0115534	0.0582923	0.042027	ABCD2/IL6/NOD2/PPARA/PYCARD	5
BP	GO:0008089	anterograde axonal transport	4/340	49/18800	0.0117486	0.0590653	0.0425843	FEZ1/HAP1/MGARP/NEFL	4
BP	GO:0030225	macrophage differentiation	4/340	49/18800	0.0117486	0.0590653	0.0425843	CEBPA/MMP9/PARP1/PRKCA	4
BP	GO:0046850	regulation of bone remodeling	4/340	49/18800	0.0117486	0.0590653	0.0425843	IL6/PDK4/PRKCA/TFRC	4
BP	GO:0042060	wound healing	15/340	429/18800	0.0117921	0.059143	0.0426403	ABAT/ADORA2A/ANXA1/CAV3/FKBP10/IGF1/IL6/KDR/P2RY12/PLA2G4A/PLAUR/PPARA/PRKCA/RAB3A/STXBP1	15
BP	GO:0050804	modulation of chemical synaptic transmission	15/340	429/18800	0.0117921	0.059143	0.0426403	ABHD6/ADORA2A/CAMK2A/CDK5/CNR1/HAP1/KMO/MAP1B/MEF2C/PNKD/PRKN/RAB3A/SLC8A3/SNCA/STXBP1	15
BP	GO:0045667	regulation of osteoblast differentiation	7/340	136/18800	0.0119365	0.0596601	0.0430131	CEBPA/HGF/IGF1/IL6/MEF2C/MIR210/TP63	7
BP	GO:0021543	pallium development	8/340	169/18800	0.0119518	0.0596601	0.0430131	BAX/CDK5/FEZ1/HSD3B2/NEFL/P2RY12/SLC2A1/TH	8
BP	GO:0048639	positive regulation of developmental growth	8/340	169/18800	0.0119518	0.0596601	0.0430131	ACACB/CDK1/GPAM/IGF1/MAP1B/MEF2C/NRP1/PRKN	8
BP	GO:1902904	negative regulation of supramolecular fiber organization	8/340	169/18800	0.0119518	0.0596601	0.0430131	CAV3/CRYAB/FKBP4/MAP1B/MYOC/PFDN2/PRKN/SNCA	8
BP	GO:0099177	regulation of trans-synaptic signaling	15/340	430/18800	0.0120245	0.0599517	0.0432234	ABHD6/ADORA2A/CAMK2A/CDK5/CNR1/HAP1/KMO/MAP1B/MEF2C/PNKD/PRKN/RAB3A/SLC8A3/SNCA/STXBP1	15
BP	GO:0002027	regulation of heart rate	6/340	105/18800	0.0120724	0.0600488	0.0432934	ANK2/CAV3/EPAS1/MYH7/PLN/SREBF1	6
BP	GO:0045833	negative regulation of lipid metabolic process	6/340	105/18800	0.0120724	0.0600488	0.0432934	ACACB/ACADL/CIDEA/CNR1/CYP27B1/DGAT2	6
BP	GO:0017157	regulation of exocytosis	9/340	204/18800	0.012177	0.060486	0.0436086	ADORA2A/ANXA1/CDK5/CNR1/HAP1/PRKN/RAB3A/SNCA/STXBP1	9
BP	GO:0008344	adult locomotory behavior	5/340	76/18800	0.012189	0.060486	0.0436086	CEND1/NTSR1/OPRD1/PRKN/SNCA	5
BP	GO:0072331	signal transduction by p53 class mediator	8/340	170/18800	0.0123515	0.060992	0.0439734	BAX/BOK/E2F1/PMAIP1/PRKN/PYCARD/SGK1/TP63	8
BP	GO:0034754	cellular hormone metabolic process	7/340	137/18800	0.0123906	0.060992	0.0439734	CYP11B1/CYP1A1/DGAT2/DHRS13/DHRS2/HSD3B2/STARD3	7
BP	GO:0051258	protein polymerization	11/340	277/18800	0.0124076	0.060992	0.0439734	CASQ1/CAV3/CCR7/FKBP4/MAP1B/MICALL2/NEFL/PRKN/PYCARD/SNCA/TPPP	11
BP	GO:0002675	positive regulation of acute inflammatory response	3/340	27/18800	0.0124355	0.060992	0.0439734	CCR7/CNR1/IL6	3
BP	GO:0010884	positive regulation of lipid storage	3/340	27/18800	0.0124355	0.060992	0.0439734	ACACB/CIDEA/IKBKE	3
BP	GO:0042537	benzene-containing compound metabolic process	3/340	27/18800	0.0124355	0.060992	0.0439734	ACSM1/KMO/TH	3
BP	GO:0046174	polyol catabolic process	3/340	27/18800	0.0124355	0.060992	0.0439734	GK/NTSR1/SORD	3
BP	GO:0097254	renal tubular secretion	3/340	27/18800	0.0124355	0.060992	0.0439734	ABCG2/ADORA2A/AVP	3
BP	GO:1902932	positive regulation of alcohol biosynthetic process	3/340	27/18800	0.0124355	0.060992	0.0439734	NTSR1/SNCA/SREBF1	3
BP	GO:2000108	positive regulation of leukocyte apoptotic process	3/340	27/18800	0.0124355	0.060992	0.0439734	ANXA1/BAX/MEF2C	3
BP	GO:0032869	cellular response to insulin stimulus	9/340	205/18800	0.0125408	0.0612638	0.0441693	CAV2/ECHDC3/FOXO1/PARP1/PCK1/PDK4/PID1/SLC2A4/SREBF1	9
BP	GO:0002269	leukocyte activation involved in inflammatory response	4/340	50/18800	0.0125926	0.0612638	0.0441693	IL6/JUN/SNCA/STAP1	4
BP	GO:0006692	prostanoid metabolic process	4/340	50/18800	0.0125926	0.0612638	0.0441693	ANXA1/AVP/PLA2G4A/PLA2G4F	4
BP	GO:0006693	prostaglandin metabolic process	4/340	50/18800	0.0125926	0.0612638	0.0441693	ANXA1/AVP/PLA2G4A/PLA2G4F	4
BP	GO:0070231	T cell apoptotic process	4/340	50/18800	0.0125926	0.0612638	0.0441693	BAK1/BAX/GIMAP8/GPAM	4
BP	GO:1903307	positive regulation of regulated secretory pathway	4/340	50/18800	0.0125926	0.0612638	0.0441693	CDK5/CNR1/RAB3A/STXBP1	4
BP	GO:2000107	negative regulation of leukocyte apoptotic process	4/340	50/18800	0.0125926	0.0612638	0.0441693	CCR7/GPAM/IRF7/NOD2	4
BP	GO:0042116	macrophage activation	6/340	106/18800	0.0126082	0.0612688	0.044173	CEBPA/IL6/JUN/PLA2G4A/SNCA/STAP1	6
BP	GO:0001649	osteoblast differentiation	10/340	241/18800	0.012638	0.061343	0.0442265	CAT/CEBPA/HGF/HSPE1/IGF1/IL6/MEF2C/MIR210/MYOC/TP63	10
BP	GO:1901617	organic hydroxy compound biosynthetic process	10/340	243/18800	0.0133265	0.0637612	0.0459699	ACAA2/ALDH2/CYP11B1/CYP27B1/NTSR1/PCK1/SNCA/SREBF1/STAR/TH	10
BP	GO:0006228	UTP biosynthetic process	2/340	10/18800	0.0133327	0.0637612	0.0459699	NME1/NME3	2
BP	GO:0009157	deoxyribonucleoside monophosphate biosynthetic process	2/340	10/18800	0.0133327	0.0637612	0.0459699	TK2/TYMS	2
BP	GO:0015911	long-chain fatty acid import across plasma membrane	2/340	10/18800	0.0133327	0.0637612	0.0459699	ACSL1/SLC2A1	2
BP	GO:0021979	hypothalamus cell differentiation	2/340	10/18800	0.0133327	0.0637612	0.0459699	HAP1/NRP1	2
BP	GO:0035999	tetrahydrofolate interconversion	2/340	10/18800	0.0133327	0.0637612	0.0459699	MTHFD2/TYMS	2
BP	GO:0060068	vagina development	2/340	10/18800	0.0133327	0.0637612	0.0459699	BAK1/BAX	2
BP	GO:0070344	regulation of fat cell proliferation	2/340	10/18800	0.0133327	0.0637612	0.0459699	E2F1/PID1	2
BP	GO:0071107	response to parathyroid hormone	2/340	10/18800	0.0133327	0.0637612	0.0459699	MEF2C/SLC34A1	2
BP	GO:0097267	omega-hydroxylase P450 pathway	2/340	10/18800	0.0133327	0.0637612	0.0459699	CYP1A1/CYP2U1	2
BP	GO:0098917	retrograde trans-synaptic signaling	2/340	10/18800	0.0133327	0.0637612	0.0459699	CNR1/NOS1	2
BP	GO:1902237	positive regulation of endoplasmic reticulum stress-induced intrinsic apoptotic signaling pathway	2/340	10/18800	0.0133327	0.0637612	0.0459699	BOK/PMAIP1	2
BP	GO:1902513	regulation of organelle transport along microtubule	2/340	10/18800	0.0133327	0.0637612	0.0459699	FEZ1/HAP1	2
BP	GO:0006111	regulation of gluconeogenesis	4/340	51/18800	0.0134744	0.0642202	0.0463009	DGAT2/FOXO1/PPARA/PPARGC1A	4
BP	GO:0009409	response to cold	4/340	51/18800	0.0134744	0.0642202	0.0463009	CIDEA/FOXO1/SLC25A27/UCP1	4
BP	GO:0051932	synaptic transmission, GABAergic	4/340	51/18800	0.0134744	0.0642202	0.0463009	ADORA2A/CNR1/HAP1/STXBP1	4
BP	GO:0050867	positive regulation of cell activation	15/340	436/18800	0.0134946	0.0642439	0.0463179	ANXA1/CCR7/CEBPA/GPAM/IGF1/IL6/MEF2C/NECTIN2/NOD2/PCK1/PLA2G4A/PYCARD/STAP1/STXBP1/TFRC	15
BP	GO:0008088	axo-dendritic transport	5/340	78/18800	0.0135303	0.0643415	0.0463883	FEZ1/HAP1/KLC2/MGARP/NEFL	5
BP	GO:0002822	regulation of adaptive immune response based on somatic recombination of immune receptors built from immunoglobulin superfamily domains	8/340	173/18800	0.0136096	0.0646317	0.0465975	ANXA1/IL6/MEF2C/NECTIN2/NOD2/PLA2G4A/RSAD2/TFRC	8
BP	GO:0006760	folic acid-containing compound metabolic process	3/340	28/18800	0.0137446	0.0646317	0.0465975	ALDH1L1/MTHFD2/TYMS	3
BP	GO:0010971	positive regulation of G2/M transition of mitotic cell cycle	3/340	28/18800	0.0137446	0.0646317	0.0465975	CCNB1/CDC25C/CDK1	3
BP	GO:0019359	nicotinamide nucleotide biosynthetic process	3/340	28/18800	0.0137446	0.0646317	0.0465975	KMO/NMNAT2/PARP9	3
BP	GO:0019363	pyridine nucleotide biosynthetic process	3/340	28/18800	0.0137446	0.0646317	0.0465975	KMO/NMNAT2/PARP9	3
BP	GO:0042104	positive regulation of activated T cell proliferation	3/340	28/18800	0.0137446	0.0646317	0.0465975	GPAM/IGF1/PYCARD	3
BP	GO:0042402	cellular biogenic amine catabolic process	3/340	28/18800	0.0137446	0.0646317	0.0465975	DMGDH/KMO/MAOA	3
BP	GO:0050996	positive regulation of lipid catabolic process	3/340	28/18800	0.0137446	0.0646317	0.0465975	ABCD2/FABP1/PPARA	3
BP	GO:0090330	regulation of platelet aggregation	3/340	28/18800	0.0137446	0.0646317	0.0465975	ABAT/IL6/PRKCA	3
BP	GO:1903779	regulation of cardiac conduction	3/340	28/18800	0.0137446	0.0646317	0.0465975	ANK2/ATP2A1/SLC8A3	3
BP	GO:0045089	positive regulation of innate immune response	7/340	140/18800	0.0138277	0.0649501	0.0468271	AIM2/IKBKE/IRF7/NECTIN2/NOD2/PARP9/PYCARD	7
BP	GO:0051403	stress-activated MAPK cascade	10/340	245/18800	0.0140429	0.0658432	0.047471	CAV3/CCR7/CRYAB/FOXO1/HGF/MAPK10/NOD2/PAGE4/PRKN/PYCARD	10
BP	GO:0048771	tissue remodeling	8/340	174/18800	0.014049	0.0658432	0.047471	BAK1/BAX/EPAS1/IL6/MEF2C/PDK4/PRKCA/TFRC	8
BP	GO:0046323	glucose import	5/340	79/18800	0.0142369	0.0665755	0.047999	IGF1/PID1/SLC2A1/SLC2A4/TERT	5
BP	GO:0048145	regulation of fibroblast proliferation	5/340	79/18800	0.0142369	0.0665755	0.047999	BAX/CCNB1/E2F1/IGF1/JUN	5
BP	GO:0006766	vitamin metabolic process	6/340	109/18800	0.0143153	0.0668682	0.04821	CYP1A1/CYP27B1/FLAD1/MTHFD2/SLC19A3/SLC2A1	6
BP	GO:0050671	positive regulation of lymphocyte proliferation	7/340	141/18800	0.0143322	0.0668729	0.0482134	ANXA1/GPAM/IGF1/IL6/MEF2C/PYCARD/TFRC	7
BP	GO:0046622	positive regulation of organ growth	4/340	52/18800	0.0143944	0.0669413	0.0482627	ACACB/CDK1/IGF1/MEF2C	4
BP	GO:0065002	intracellular protein transmembrane transport	4/340	52/18800	0.0143944	0.0669413	0.0482627	ROMO1/TIMM17A/TIMM17B/TOMM40	4
BP	GO:1902930	regulation of alcohol biosynthetic process	4/340	52/18800	0.0143944	0.0669413	0.0482627	CYP27B1/NTSR1/SNCA/SREBF1	4
BP	GO:0035265	organ growth	8/340	175/18800	0.0144987	0.0673521	0.0485589	ACACB/CAV3/CDK1/FLVCR1/IGF1/MEF2C/PPARA/RGS2	8
BP	GO:0002824	positive regulation of adaptive immune response based on somatic recombination of immune receptors built from immunoglobulin superfamily domains	6/340	110/18800	0.0149184	0.0690735	0.0498	IL6/NECTIN2/NOD2/PLA2G4A/RSAD2/TFRC	6
BP	GO:0032611	interleukin-1 beta production	6/340	110/18800	0.0149184	0.0690735	0.0498	AIM2/CCR7/IGF1/IL6/NOD2/PYCARD	6
BP	GO:0032651	regulation of interleukin-1 beta production	6/340	110/18800	0.0149184	0.0690735	0.0498	AIM2/CCR7/IGF1/IL6/NOD2/PYCARD	6
BP	GO:0002021	response to dietary excess	3/340	29/18800	0.015129	0.0695143	0.0501177	PPARGC1A/SLC25A25/UCP1	3
BP	GO:0009264	deoxyribonucleotide catabolic process	3/340	29/18800	0.015129	0.0695143	0.0501177	DCTPP1/NTHL1/TYMP	3
BP	GO:0051968	positive regulation of synaptic transmission, glutamatergic	3/340	29/18800	0.015129	0.0695143	0.0501177	ADORA2A/KMO/STXBP1	3
BP	GO:0055022	negative regulation of cardiac muscle tissue growth	3/340	29/18800	0.015129	0.0695143	0.0501177	CAV3/PPARA/RGS2	3
BP	GO:0061117	negative regulation of heart growth	3/340	29/18800	0.015129	0.0695143	0.0501177	CAV3/PPARA/RGS2	3
BP	GO:0097421	liver regeneration	3/340	29/18800	0.015129	0.0695143	0.0501177	GFER/IL6/TYMS	3
BP	GO:1903203	regulation of oxidative stress-induced neuron death	3/340	29/18800	0.015129	0.0695143	0.0501177	GFER/PARP1/PRKN	3
BP	GO:0014706	striated muscle tissue development	10/340	248/18800	0.015171	0.0696313	0.0502021	CAV3/CDK1/IGF1/MEF2C/MYH7/NEB/PLN/PPARA/RGS2/TTN	10
BP	GO:0010043	response to zinc ion	4/340	53/18800	0.0153534	0.0702865	0.0506745	CPS1/OTC/PARP1/TH	4
BP	GO:0043090	amino acid import	4/340	53/18800	0.0153534	0.0702865	0.0506745	NTSR1/RGS2/SFXN1/SFXN2	4
BP	GO:0032946	positive regulation of mononuclear cell proliferation	7/340	143/18800	0.0153804	0.0702865	0.0506745	ANXA1/GPAM/IGF1/IL6/MEF2C/PYCARD/TFRC	7
BP	GO:0046165	alcohol biosynthetic process	7/340	143/18800	0.0153804	0.0702865	0.0506745	ACAA2/CYP11B1/CYP27B1/NTSR1/PCK1/SNCA/SREBF1	7
BP	GO:0052126	movement in host environment	8/340	177/18800	0.0154294	0.0704028	0.0507583	AVP/CAV2/CDK1/NECTIN2/NRP1/PC/TFRC/TMPRSS2	8
BP	GO:0016049	cell growth	16/340	484/18800	0.0154392	0.0704028	0.0507583	ATAD3A/AVP/CAV3/CDK5/CRYAB/CYP27B1/ESR2/IGF1/MAP1B/NRP1/PAK5/PPARA/PRKN/RGS2/SGK1/SLIT3	16
BP	GO:0001938	positive regulation of endothelial cell proliferation	6/340	111/18800	0.015539	0.0707049	0.0509762	CAV2/JUN/KDR/NR4A1/NRP1/PRKCA	6
BP	GO:0014066	regulation of phosphatidylinositol 3-kinase signaling	6/340	111/18800	0.015539	0.0707049	0.0509762	CAT/DCN/HGF/IGF1/KDR/MYOC	6
BP	GO:0048144	fibroblast proliferation	5/340	81/18800	0.0157234	0.071345	0.0514377	BAX/CCNB1/E2F1/IGF1/JUN	5
BP	GO:0019221	cytokine-mediated signaling pathway	16/340	486/18800	0.0159887	0.071345	0.0514377	ACSL1/AIM2/CCR7/CEBPA/IFI27/IKBKE/IL6/IRF7/MX1/OAS1/PARP9/PRKN/PYCARD/SHARPIN/SLIT3/STAP1	16
BP	GO:0001765	membrane raft assembly	2/340	11/18800	0.0161025	0.071345	0.0514377	CAV2/CAV3	2
BP	GO:0002604	regulation of dendritic cell antigen processing and presentation	2/340	11/18800	0.0161025	0.071345	0.0514377	CCR7/NOD2	2
BP	GO:0002759	regulation of antimicrobial humoral response	2/340	11/18800	0.0161025	0.071345	0.0514377	ACOD1/NOD2	2
BP	GO:0006183	GTP biosynthetic process	2/340	11/18800	0.0161025	0.071345	0.0514377	NME1/NME3	2
BP	GO:0007494	midgut development	2/340	11/18800	0.0161025	0.071345	0.0514377	CPS1/OTC	2
BP	GO:0009120	deoxyribonucleoside metabolic process	2/340	11/18800	0.0161025	0.071345	0.0514377	DTYMK/TK2	2
BP	GO:0010917	negative regulation of mitochondrial membrane potential	2/340	11/18800	0.0161025	0.071345	0.0514377	BAX/PMAIP1	2
BP	GO:0014051	gamma-aminobutyric acid secretion	2/340	11/18800	0.0161025	0.071345	0.0514377	ABAT/NTSR1	2
BP	GO:0032329	serine transport	2/340	11/18800	0.0161025	0.071345	0.0514377	SFXN1/SFXN2	2
BP	GO:0033539	fatty acid beta-oxidation using acyl-CoA dehydrogenase	2/340	11/18800	0.0161025	0.071345	0.0514377	ACADL/ACADS	2
BP	GO:0034350	regulation of glial cell apoptotic process	2/340	11/18800	0.0161025	0.071345	0.0514377	CDK5/PRKCA	2
BP	GO:0042135	neurotransmitter catabolic process	2/340	11/18800	0.0161025	0.071345	0.0514377	ABAT/MAOA	2
BP	GO:0042762	regulation of sulfur metabolic process	2/340	11/18800	0.0161025	0.071345	0.0514377	PDK4/SNCA	2
BP	GO:0043084	penile erection	2/340	11/18800	0.0161025	0.071345	0.0514377	AVP/CNR1	2
BP	GO:0045837	negative regulation of membrane potential	2/340	11/18800	0.0161025	0.071345	0.0514377	BAX/PMAIP1	2
BP	GO:0046929	negative regulation of neurotransmitter secretion	2/340	11/18800	0.0161025	0.071345	0.0514377	PNKD/PRKN	2
BP	GO:0051610	serotonin uptake	2/340	11/18800	0.0161025	0.071345	0.0514377	NOS1/SNCA	2
BP	GO:0070561	vitamin D receptor signaling pathway	2/340	11/18800	0.0161025	0.071345	0.0514377	CYP27B1/KANK2	2
BP	GO:0071377	cellular response to glucagon stimulus	2/340	11/18800	0.0161025	0.071345	0.0514377	CPS1/PCK1	2
BP	GO:0071492	cellular response to UV-A	2/340	11/18800	0.0161025	0.071345	0.0514377	MMP1/MMP9	2
BP	GO:0099171	presynaptic modulation of chemical synaptic transmission	2/340	11/18800	0.0161025	0.071345	0.0514377	CDK5/CNR1	2
BP	GO:1901856	negative regulation of cellular respiration	2/340	11/18800	0.0161025	0.071345	0.0514377	MIR210/SNCA	2
BP	GO:1903897	regulation of PERK-mediated unfolded protein response	2/340	11/18800	0.0161025	0.071345	0.0514377	BOK/PPP1R15A	2
BP	GO:0021987	cerebral cortex development	6/340	112/18800	0.0161772	0.0716007	0.051622	BAX/CDK5/NEFL/P2RY12/SLC2A1/TH	6
BP	GO:0045785	positive regulation of cell adhesion	15/340	446/18800	0.0162515	0.0718542	0.0518048	ANXA1/CCR7/GPAM/IGF1/IL6/KDR/MYOC/NOD2/NRP1/P2RY12/PCK1/PLAUR/PRKCA/PYCARD/TFRC	15
BP	GO:0030520	intracellular estrogen receptor signaling pathway	4/340	54/18800	0.0163516	0.0721304	0.0520039	ESR2/KANK2/PARP1/TP63	4
BP	GO:0072348	sulfur compound transport	4/340	54/18800	0.0163516	0.0721304	0.0520039	ABCG2/MGST1/SLC19A3/SLC25A10	4
BP	GO:0010951	negative regulation of endopeptidase activity	10/340	251/18800	0.0163653	0.0721304	0.0520039	ADORA2A/AVP/CRYAB/FABP1/HGF/IFI6/MMP9/NR4A1/PLAUR/SNCA	10
BP	GO:1901292	nucleoside phosphate catabolic process	5/340	82/18800	0.016504	0.0725866	0.0523328	ACOT7/DCTPP1/NTHL1/PDE2A/TYMP	5
BP	GO:0009310	amine catabolic process	3/340	30/18800	0.0165893	0.0725866	0.0523328	DMGDH/KMO/MAOA	3
BP	GO:0043032	positive regulation of macrophage activation	3/340	30/18800	0.0165893	0.0725866	0.0523328	CEBPA/PLA2G4A/STAP1	3
BP	GO:0046386	deoxyribose phosphate catabolic process	3/340	30/18800	0.0165893	0.0725866	0.0523328	DCTPP1/NTHL1/TYMP	3
BP	GO:0060251	regulation of glial cell proliferation	3/340	30/18800	0.0165893	0.0725866	0.0523328	E2F1/IL6/SOX10	3
BP	GO:0090140	regulation of mitochondrial fission	3/340	30/18800	0.0165893	0.0725866	0.0523328	DCN/KDR/PRKN	3
BP	GO:0090151	establishment of protein localization to mitochondrial membrane	3/340	30/18800	0.0165893	0.0725866	0.0523328	BAX/BBC3/ROMO1	3
BP	GO:0031098	stress-activated protein kinase signaling cascade	10/340	252/18800	0.0167785	0.0733386	0.0528749	CAV3/CCR7/CRYAB/FOXO1/HGF/MAPK10/NOD2/PAGE4/PRKN/PYCARD	10
BP	GO:0009266	response to temperature stimulus	8/340	180/18800	0.0169056	0.0738177	0.0532203	CASQ1/CIDEA/FOXO1/IGF1/NOS1/NTSR1/SLC25A27/UCP1	8
BP	GO:0009411	response to UV	7/340	146/18800	0.0170533	0.0743085	0.0535743	BAK1/BAX/CAT/FEN1/MMP1/MMP9/PARP1	7
BP	GO:0046718	viral entry into host cell	7/340	146/18800	0.0170533	0.0743085	0.0535743	AVP/CAV2/CDK1/NECTIN2/NRP1/TFRC/TMPRSS2	7
BP	GO:0031331	positive regulation of cellular catabolic process	15/340	449/18800	0.0171579	0.0746873	0.0538473	ABCD2/BAX/CAV3/CEBPA/DCN/FABP1/FOXO1/IGF1/IL6/KDR/NOD2/PLEKHN1/PPARA/PRKN/SNCA	15
BP	GO:0032092	positive regulation of protein binding	5/340	83/18800	0.01731	0.075076	0.0541275	CDK5/MMP9/NRP1/PRKN/TERT	5
BP	GO:0045921	positive regulation of exocytosis	5/340	83/18800	0.01731	0.075076	0.0541275	CDK5/CNR1/RAB3A/SNCA/STXBP1	5
BP	GO:0045862	positive regulation of proteolysis	13/340	369/18800	0.0173329	0.075076	0.0541275	AIM2/BAK1/BAX/BBC3/BLID/BOK/CAV3/CEBPA/HSPE1/PMAIP1/PRKN/PYCARD/SNCA	13
BP	GO:0001954	positive regulation of cell-matrix adhesion	4/340	55/18800	0.0173896	0.075076	0.0541275	CCR7/KDR/MYOC/NRP1	4
BP	GO:0031113	regulation of microtubule polymerization	4/340	55/18800	0.0173896	0.075076	0.0541275	CAV3/FKBP4/MAP1B/SNCA	4
BP	GO:0042743	hydrogen peroxide metabolic process	4/340	55/18800	0.0173896	0.075076	0.0541275	CAT/CYP1A1/SNCA/ZNF205	4
BP	GO:0046164	alcohol catabolic process	4/340	55/18800	0.0173896	0.075076	0.0541275	ALDH2/GK/NTSR1/SORD	4
BP	GO:1904645	response to amyloid-beta	4/340	55/18800	0.0173896	0.075076	0.0541275	CDK5/IGF1/MMP9/PARP1	4
BP	GO:0010001	glial cell differentiation	9/340	218/18800	0.0180371	0.0772941	0.0557268	ADORA2A/BOK/CDK1/CDK5/IL6/MYOC/SLC8A3/SOX10/TPPP	9
BP	GO:0001782	B cell homeostasis	3/340	31/18800	0.0181258	0.0772941	0.0557268	BAK1/BAX/MEF2C	3
BP	GO:0002230	positive regulation of defense response to virus by host	3/340	31/18800	0.0181258	0.0772941	0.0557268	AIM2/PARP9/PYCARD	3
BP	GO:0006099	tricarboxylic acid cycle	3/340	31/18800	0.0181258	0.0772941	0.0557268	ACO1/DHTKD1/IDH2	3
BP	GO:0009072	aromatic amino acid family metabolic process	3/340	31/18800	0.0181258	0.0772941	0.0557268	HPDL/KMO/TH	3
BP	GO:0010880	regulation of release of sequestered calcium ion into cytosol by sarcoplasmic reticulum	3/340	31/18800	0.0181258	0.0772941	0.0557268	ANK2/CASQ1/PLN	3
BP	GO:0033137	negative regulation of peptidyl-serine phosphorylation	3/340	31/18800	0.0181258	0.0772941	0.0557268	BAK1/BAX/HGF	3
BP	GO:0035767	endothelial cell chemotaxis	3/340	31/18800	0.0181258	0.0772941	0.0557268	KDR/NR4A1/NRP1	3
BP	GO:0072525	pyridine-containing compound biosynthetic process	3/340	31/18800	0.0181258	0.0772941	0.0557268	KMO/NMNAT2/PARP9	3
BP	GO:0150117	positive regulation of cell-substrate junction organization	3/340	31/18800	0.0181258	0.0772941	0.0557268	KDR/MYOC/NRP1	3
BP	GO:1902751	positive regulation of cell cycle G2/M phase transition	3/340	31/18800	0.0181258	0.0772941	0.0557268	CCNB1/CDC25C/CDK1	3
BP	GO:0046785	microtubule polymerization	5/340	84/18800	0.0181416	0.0772941	0.0557268	CAV3/FKBP4/MAP1B/SNCA/TPPP	5
BP	GO:1900182	positive regulation of protein localization to nucleus	5/340	84/18800	0.0181416	0.0772941	0.0557268	CDK1/PARP1/PARP9/TERT/TFRC	5
BP	GO:0021782	glial cell development	6/340	115/18800	0.0182	0.0773088	0.0557374	ADORA2A/CDK5/IL6/MYOC/SOX10/TPPP	6
BP	GO:0030518	intracellular steroid hormone receptor signaling pathway	6/340	115/18800	0.0182	0.0773088	0.0557374	ESR2/FKBP4/KANK2/NR3C1/PARP1/TP63	6
BP	GO:1990748	cellular detoxification	6/340	115/18800	0.0182	0.0773088	0.0557374	ABCG2/CAT/FABP1/MGST1/MTARC1/PRXL2A	6
BP	GO:0046148	pigment biosynthetic process	4/340	56/18800	0.0184678	0.0782099	0.056387	ALAS2/FLVCR1/SLC25A39/TMEM14EP	4
BP	GO:0060337	type I interferon signaling pathway	4/340	56/18800	0.0184678	0.0782099	0.056387	IFI27/IKBKE/IRF7/OAS1	4
BP	GO:2000300	regulation of synaptic vesicle exocytosis	4/340	56/18800	0.0184678	0.0782099	0.056387	ADORA2A/CDK5/CNR1/RAB3A	4
BP	GO:0044272	sulfur compound biosynthetic process	7/340	149/18800	0.0188508	0.0795857	0.0573789	ACACB/ACSL1/ACSL4/ACSS2/CHPF/PDK4/SNCA	7
BP	GO:0072384	organelle transport along microtubule	5/340	85/18800	0.0189992	0.0795857	0.0573789	FEZ1/HAP1/MAP1B/MGARP/NEFL	5
BP	GO:0070374	positive regulation of ERK1 and ERK2 cascade	9/340	220/18800	0.0190172	0.0795857	0.0573789	CCR7/IGF1/JUN/KDR/NOD2/NRP1/PLA2G2A/PRKCA/PYCARD	9
BP	GO:0002863	positive regulation of inflammatory response to antigenic stimulus	2/340	12/18800	0.0190945	0.0795857	0.0573789	CCR7/CNR1	2
BP	GO:0006995	cellular response to nitrogen starvation	2/340	12/18800	0.0190945	0.0795857	0.0573789	GABARAPL1/MAP1LC3C	2
BP	GO:0014854	response to inactivity	2/340	12/18800	0.0190945	0.0795857	0.0573789	CASQ1/CAT	2
BP	GO:0016188	synaptic vesicle maturation	2/340	12/18800	0.0190945	0.0795857	0.0573789	RAB3A/STXBP1	2
BP	GO:0031650	regulation of heat generation	2/340	12/18800	0.0190945	0.0795857	0.0573789	ABAT/CNR1	2
BP	GO:0034135	regulation of toll-like receptor 2 signaling pathway	2/340	12/18800	0.0190945	0.0795857	0.0573789	ACOD1/NOD2	2
BP	GO:0043562	cellular response to nitrogen levels	2/340	12/18800	0.0190945	0.0795857	0.0573789	GABARAPL1/MAP1LC3C	2
BP	GO:0046051	UTP metabolic process	2/340	12/18800	0.0190945	0.0795857	0.0573789	NME1/NME3	2
BP	GO:0051001	negative regulation of nitric-oxide synthase activity	2/340	12/18800	0.0190945	0.0795857	0.0573789	CAV3/CNR1	2
BP	GO:0051583	dopamine uptake involved in synaptic transmission	2/340	12/18800	0.0190945	0.0795857	0.0573789	PRKN/SNCA	2
BP	GO:0051934	catecholamine uptake involved in synaptic transmission	2/340	12/18800	0.0190945	0.0795857	0.0573789	PRKN/SNCA	2
BP	GO:0070341	fat cell proliferation	2/340	12/18800	0.0190945	0.0795857	0.0573789	E2F1/PID1	2
BP	GO:1901029	negative regulation of mitochondrial outer membrane permeabilization involved in apoptotic signaling pathway	2/340	12/18800	0.0190945	0.0795857	0.0573789	ACAA2/BOK	2
BP	GO:0098754	detoxification	7/340	150/18800	0.0194784	0.0811054	0.0584746	ABCG2/ATP7B/CAT/FABP1/MGST1/MTARC1/PRXL2A	7
BP	GO:0001961	positive regulation of cytokine-mediated signaling pathway	4/340	57/18800	0.0195866	0.0812352	0.0585682	IKBKE/IRF7/PARP9/PRKN	4
BP	GO:0046456	icosanoid biosynthetic process	4/340	57/18800	0.0195866	0.0812352	0.0585682	ANXA1/AVP/PLA2G4A/PLA2G4F	4
BP	GO:0048278	vesicle docking	4/340	57/18800	0.0195866	0.0812352	0.0585682	CAV2/RAB3A/SNPH/STXBP1	4
BP	GO:0098900	regulation of action potential	4/340	57/18800	0.0195866	0.0812352	0.0585682	ANK2/CAV3/CNR1/NTSR1	4
BP	GO:0006308	DNA catabolic process	3/340	32/18800	0.0197387	0.0817055	0.0589072	BAX/CIDEA/IL6	3
BP	GO:1902235	regulation of endoplasmic reticulum stress-induced intrinsic apoptotic signaling pathway	3/340	32/18800	0.0197387	0.0817055	0.0589072	BOK/PMAIP1/PRKN	3
BP	GO:1904705	regulation of vascular associated smooth muscle cell proliferation	5/340	86/18800	0.019883	0.0822219	0.0592796	IGF1/JUN/MEF2C/MMP9/TERT	5
BP	GO:1904019	epithelial cell apoptotic process	6/340	118/18800	0.0203896	0.0842346	0.0607306	BOK/E2F1/IL6/KDR/PPARA/TERT	6
BP	GO:0050870	positive regulation of T cell activation	9/340	223/18800	0.0205591	0.0848516	0.0611755	ANXA1/CCR7/GPAM/IGF1/IL6/NOD2/PCK1/PYCARD/TFRC	9
BP	GO:0019369	arachidonic acid metabolic process	4/340	58/18800	0.0207464	0.0854004	0.0615711	ABHD6/CYP1A1/CYP2U1/PLA2G4A	4
BP	GO:0071357	cellular response to type I interferon	4/340	58/18800	0.0207464	0.0854004	0.0615711	IFI27/IKBKE/IRF7/OAS1	4
BP	GO:0009791	post-embryonic development	5/340	87/18800	0.0207933	0.0854004	0.0615711	ACO1/BAK1/BAX/KDR/RAB3A	5
BP	GO:1901216	positive regulation of neuron death	5/340	87/18800	0.0207933	0.0854004	0.0615711	BAX/CDK5/KMO/PARP1/SNCA	5
BP	GO:1990874	vascular associated smooth muscle cell proliferation	5/340	87/18800	0.0207933	0.0854004	0.0615711	IGF1/JUN/MEF2C/MMP9/TERT	5
BP	GO:0031647	regulation of protein stability	11/340	300/18800	0.0211359	0.0867231	0.0625248	ANK2/CRYAB/IGF1/ISOC2/PPARGC1A/PRKN/PYCARD/SNCA/SREBF1/STXBP1/TERT	11
BP	GO:0098739	import across plasma membrane	8/340	188/18800	0.0213358	0.0874145	0.0630233	ACSL1/KCNJ11/MIR210/NTSR1/RGS2/SLC2A1/SLC34A1/SLC8A3	8
BP	GO:0010466	negative regulation of peptidase activity	10/340	262/18800	0.0213459	0.0874145	0.0630233	ADORA2A/AVP/CRYAB/FABP1/HGF/IFI6/MMP9/NR4A1/PLAUR/SNCA	10
BP	GO:0009112	nucleobase metabolic process	3/340	33/18800	0.0214283	0.0874956	0.0630817	CPS1/TYMP/TYMS	3
BP	GO:0036475	neuron death in response to oxidative stress	3/340	33/18800	0.0214283	0.0874956	0.0630817	GFER/PARP1/PRKN	3
BP	GO:0043552	positive regulation of phosphatidylinositol 3-kinase activity	3/340	33/18800	0.0214283	0.0874956	0.0630817	CCR7/NOD2/P2RY12	3
BP	GO:0044409	entry into host	7/340	153/18800	0.0214487	0.0874956	0.0630817	AVP/CAV2/CDK1/NECTIN2/NRP1/TFRC/TMPRSS2	7
BP	GO:0000422	autophagy of mitochondrion	5/340	88/18800	0.0217304	0.0883886	0.0637255	ATG9B/GABARAPL1/MAP1LC3C/PRKN/SREBF1	5
BP	GO:0034644	cellular response to UV	5/340	88/18800	0.0217304	0.0883886	0.0637255	BAK1/BAX/MMP1/MMP9/PARP1	5
BP	GO:0061726	mitochondrion disassembly	5/340	88/18800	0.0217304	0.0883886	0.0637255	ATG9B/GABARAPL1/MAP1LC3C/PRKN/SREBF1	5
BP	GO:0003018	vascular process in circulatory system	10/340	263/18800	0.0218479	0.0887807	0.0640083	ABCG2/ADORA2A/AVP/CPS1/NOS1/PDE2A/RGS2/SLC2A1/SLC2A4/TFRC	10
BP	GO:0031102	neuron projection regeneration	4/340	59/18800	0.0219475	0.0889882	0.0641578	HGF/JUN/MAP1B/NEFL	4
BP	GO:0071384	cellular response to corticosteroid stimulus	4/340	59/18800	0.0219475	0.0889882	0.0641578	ANXA1/NR3C1/PCK1/SGK1	4
BP	GO:0051092	positive regulation of NF-kappaB transcription factor activity	7/340	154/18800	0.0221351	0.0889882	0.0641578	AIM2/CAMK2A/CAT/NOD2/NTSR1/PYCARD/TFRC	7
BP	GO:0001973	G protein-coupled adenosine receptor signaling pathway	2/340	13/18800	0.0222998	0.0889882	0.0641578	ADORA2A/P2RY12	2
BP	GO:0006000	fructose metabolic process	2/340	13/18800	0.0222998	0.0889882	0.0641578	GLYCTK/SORD	2
BP	GO:0009176	pyrimidine deoxyribonucleoside monophosphate metabolic process	2/340	13/18800	0.0222998	0.0889882	0.0641578	TYMP/TYMS	2
BP	GO:0009650	UV protection	2/340	13/18800	0.0222998	0.0889882	0.0641578	CAT/FEN1	2
BP	GO:0031392	regulation of prostaglandin biosynthetic process	2/340	13/18800	0.0222998	0.0889882	0.0641578	ANXA1/AVP	2
BP	GO:0032494	response to peptidoglycan	2/340	13/18800	0.0222998	0.0889882	0.0641578	IL6/NOD2	2
BP	GO:0033604	negative regulation of catecholamine secretion	2/340	13/18800	0.0222998	0.0889882	0.0641578	ABAT/CNR1	2
BP	GO:0035588	G protein-coupled purinergic receptor signaling pathway	2/340	13/18800	0.0222998	0.0889882	0.0641578	ADORA2A/P2RY12	2
BP	GO:0035745	T-helper 2 cell cytokine production	2/340	13/18800	0.0222998	0.0889882	0.0641578	IL6/RSAD2	2
BP	GO:0036005	response to macrophage colony-stimulating factor	2/340	13/18800	0.0222998	0.0889882	0.0641578	PDE2A/STAP1	2
BP	GO:0036006	cellular response to macrophage colony-stimulating factor stimulus	2/340	13/18800	0.0222998	0.0889882	0.0641578	PDE2A/STAP1	2
BP	GO:0048012	hepatocyte growth factor receptor signaling pathway	2/340	13/18800	0.0222998	0.0889882	0.0641578	HGF/NRP1	2
BP	GO:0071287	cellular response to manganese ion	2/340	13/18800	0.0222998	0.0889882	0.0641578	PRKN/TH	2
BP	GO:1901894	regulation of ATPase-coupled calcium transmembrane transporter activity	2/340	13/18800	0.0222998	0.0889882	0.0641578	ATP2A1/PLN	2
BP	GO:1905907	negative regulation of amyloid fibril formation	2/340	13/18800	0.0222998	0.0889882	0.0641578	CRYAB/PFDN2	2
BP	GO:2000551	regulation of T-helper 2 cell cytokine production	2/340	13/18800	0.0222998	0.0889882	0.0641578	IL6/RSAD2	2
BP	GO:0009755	hormone-mediated signaling pathway	8/340	190/18800	0.0225608	0.0898597	0.0647862	ACSL1/ESR2/FKBP4/KANK2/NR3C1/PARP1/PPARA/TP63	8
BP	GO:0050731	positive regulation of peptidyl-tyrosine phosphorylation	8/340	190/18800	0.0225608	0.0898597	0.0647862	DOK7/HGF/IGF1/IL6/NOD2/NRP1/PARP9/STAP1	8
BP	GO:1903008	organelle disassembly	6/340	121/18800	0.0227516	0.0904532	0.0652141	ATG9B/CDK1/GABARAPL1/MAP1LC3C/PRKN/SREBF1	6
BP	GO:0048588	developmental cell growth	9/340	227/18800	0.0227527	0.0904532	0.0652141	CAV3/CDK5/IGF1/MAP1B/NRP1/PPARA/PRKN/RGS2/SLIT3	9
BP	GO:0007519	skeletal muscle tissue development	7/340	155/18800	0.0228366	0.0907012	0.0653928	CASQ1/CAV2/CDK5/MAFF/MEF2C/NR4A1/UQCC2	7
BP	GO:0046888	negative regulation of hormone secretion	4/340	60/18800	0.0231903	0.0917776	0.0661689	HADH/KCNJ11/PRKN/SREBF1	4
BP	GO:0051205	protein insertion into membrane	4/340	60/18800	0.0231903	0.0917776	0.0661689	BAX/BBC3/REEP1/ROMO1	4
BP	GO:0051701	biological process involved in interaction with host	8/340	191/18800	0.0231915	0.0917776	0.0661689	AVP/CAV2/CDK1/NECTIN2/NRP1/PC/TFRC/TMPRSS2	8
BP	GO:1990000	amyloid fibril formation	3/340	34/18800	0.0231946	0.0917776	0.0661689	CRYAB/PFDN2/PRKN	3
BP	GO:0090316	positive regulation of intracellular protein transport	7/340	156/18800	0.0235533	0.0931094	0.0671291	ABLIM3/BBC3/CDK1/CDK5/MICALL2/RHOU/UBL4B	7
BP	GO:0014902	myotube differentiation	6/340	122/18800	0.0235781	0.0931203	0.067137	BHLHA15/CAV2/CAV3/IGF1/MEF2C/NOS1	6
BP	GO:0050890	cognition	11/340	306/18800	0.0240163	0.0947621	0.0683207	CDK5/CNR1/FEN1/MEF2C/NTSR1/PAK5/PRKN/SGK1/SLC2A4/SLC8A3/TH	11
BP	GO:0022612	gland morphogenesis	6/340	123/18800	0.0244246	0.0961931	0.0693524	BAX/CAV3/HGF/IL6/NRP1/TP63	6
BP	GO:0031109	microtubule polymerization or depolymerization	6/340	123/18800	0.0244246	0.0961931	0.0693524	CAV3/CRYAB/FKBP4/MAP1B/SNCA/TPPP	6
BP	GO:0032387	negative regulation of intracellular transport	4/340	61/18800	0.0244751	0.0962123	0.0693662	CDK5/CRYAB/MAP1B/PLN	4
BP	GO:2001244	positive regulation of intrinsic apoptotic signaling pathway	4/340	61/18800	0.0244751	0.0962123	0.0693662	BAX/BBC3/BOK/PMAIP1	4
BP	GO:0070665	positive regulation of leukocyte proliferation	7/340	158/18800	0.0250329	0.0976954	0.0704355	ANXA1/GPAM/IGF1/IL6/MEF2C/PYCARD/TFRC	7
BP	GO:0014808	release of sequestered calcium ion into cytosol by sarcoplasmic reticulum	3/340	35/18800	0.0250376	0.0976954	0.0704355	ANK2/CASQ1/PLN	3
BP	GO:0033146	regulation of intracellular estrogen receptor signaling pathway	3/340	35/18800	0.0250376	0.0976954	0.0704355	KANK2/PARP1/TP63	3
BP	GO:0042558	pteridine-containing compound metabolic process	3/340	35/18800	0.0250376	0.0976954	0.0704355	ALDH1L1/MTHFD2/TYMS	3
BP	GO:0045920	negative regulation of exocytosis	3/340	35/18800	0.0250376	0.0976954	0.0704355	ANXA1/PRKN/SNCA	3
BP	GO:0090050	positive regulation of cell migration involved in sprouting angiogenesis	3/340	35/18800	0.0250376	0.0976954	0.0704355	ANXA1/KDR/NRP1	3
BP	GO:0090075	relaxation of muscle	3/340	35/18800	0.0250376	0.0976954	0.0704355	ATP2A1/PLN/RGS2	3
BP	GO:0098810	neurotransmitter reuptake	3/340	35/18800	0.0250376	0.0976954	0.0704355	NOS1/PRKN/SNCA	3
BP	GO:0051224	negative regulation of protein transport	6/340	124/18800	0.0252911	0.0985931	0.0710827	CDK5/HADH/KCNJ11/PRKN/RSAD2/SREBF1	6
BP	GO:0051348	negative regulation of transferase activity	10/340	270/18800	0.0256049	0.0986747	0.0711415	ADORA2A/CAV3/CEBPA/PIF1/PPM1E/PRKN/PYCARD/RGS2/SLC8A3/SNCA	10
BP	GO:0002864	regulation of acute inflammatory response to antigenic stimulus	2/340	14/18800	0.0257097	0.0986747	0.0711415	CCR7/CNR1	2
BP	GO:0006241	CTP biosynthetic process	2/340	14/18800	0.0257097	0.0986747	0.0711415	NME1/NME3	2
BP	GO:0010867	positive regulation of triglyceride biosynthetic process	2/340	14/18800	0.0257097	0.0986747	0.0711415	DGAT2/SREBF1	2
BP	GO:0031115	negative regulation of microtubule polymerization	2/340	14/18800	0.0257097	0.0986747	0.0711415	FKBP4/SNCA	2
BP	GO:0032230	positive regulation of synaptic transmission, GABAergic	2/340	14/18800	0.0257097	0.0986747	0.0711415	ADORA2A/HAP1	2
BP	GO:0033033	negative regulation of myeloid cell apoptotic process	2/340	14/18800	0.0257097	0.0986747	0.0711415	IRF7/NOD2	2
BP	GO:0034392	negative regulation of smooth muscle cell apoptotic process	2/340	14/18800	0.0257097	0.0986747	0.0711415	IGF1/MIR210	2
BP	GO:0042136	neurotransmitter biosynthetic process	2/340	14/18800	0.0257097	0.0986747	0.0711415	NOS1/TH	2
BP	GO:0044794	positive regulation by host of viral process	2/340	14/18800	0.0257097	0.0986747	0.0711415	CAV2/PC	2
BP	GO:0045989	positive regulation of striated muscle contraction	2/340	14/18800	0.0257097	0.0986747	0.0711415	ATP2A1/RGS2	2
BP	GO:0048148	behavioral response to cocaine	2/340	14/18800	0.0257097	0.0986747	0.0711415	ABAT/CDK5	2
BP	GO:0055012	ventricular cardiac muscle cell differentiation	2/340	14/18800	0.0257097	0.0986747	0.0711415	CDK1/MEF2C	2
BP	GO:0060732	positive regulation of inositol phosphate biosynthetic process	2/340	14/18800	0.0257097	0.0986747	0.0711415	NTSR1/SNCA	2
BP	GO:0070141	response to UV-A	2/340	14/18800	0.0257097	0.0986747	0.0711415	MMP1/MMP9	2
BP	GO:1901160	primary amino compound metabolic process	2/340	14/18800	0.0257097	0.0986747	0.0711415	AGMAT/ALDH2	2
BP	GO:1903894	regulation of IRE1-mediated unfolded protein response	2/340	14/18800	0.0257097	0.0986747	0.0711415	BAK1/BAX	2
BP	GO:0032731	positive regulation of interleukin-1 beta production	4/340	62/18800	0.025802	0.098939	0.0713321	AIM2/IL6/NOD2/PYCARD	4
CC	GO:0005759	mitochondrial matrix	67/353	473/19594	1.59145e-40	5.9361e-38	5.04238e-38	AASS/ABAT/ACAA2/ACADL/ACADS/ACSM1/ACSM2A/ACSM2B/ACSM3/ACSM5/ACSS2/ACSS3/ADHFE1/AK4/ALAS2/ALDH2/ATAD3A/CA5A/CASQ1/CCNB1/CDK1/CHPF/CPS1/DARS2/DHRS2/DHTKD1/DMGDH/DNA2/ETNPPL/FDXR/FLAD1/FTMT/GLYAT/HADH/HOGA1/HSPE1/IDH2/LRRC59/MRPL12/MRPL13/MRPL14/MRPL24/MRPL55/MRPS12/MRPS30/MRPS34/MTHFD2/NAT8L/NAXE/NR3C1/NUDT1/OTC/PC/PCCA/PDE2A/PDK4/PDP2/PYCR1/PYROXD2/RAD51/SCO2/TARS2/TERT/TK2/TP53AIP1/TYMS/UQCC2	67
CC	GO:0005743	mitochondrial inner membrane	66/353	491/19594	1.86218e-38	3.47296e-36	2.95008e-36	AIFM3/ALAS2/APOO/ATAD3A/ATP5F1EP2/BOK/C15orf48/CKMT1A/CKMT1B/CKMT2/COX6A2/COX6C/COX7A1/COX7A2P2/COX7B2/CPS1/CRAT/CYP11B1/CYP1A1/CYP2U1/DHRS13/FDXR/FLVCR1/GCAT/HSD3B2/IFI6/LDHD/MICU3/MPC1L/MRPL12/MRPL13/MRPL14/MRPL24/MRPL55/MRPS12/MRPS30/MRPS34/MTFP1/MYOC/NDUFAF6/NDUFC2-KCTD14/NEU4/OTC/PDE2A/PLA2G4A/RAB5IF/ROMO1/RSAD2/SCO2/SFXN1/SFXN2/SFXN5/SLC25A10/SLC25A22/SLC25A25/SLC25A27/SLC25A34/SLC25A39/SLC…	66
CC	GO:0005741	mitochondrial outer membrane	32/353	205/19594	6.32011e-21	7.85801e-19	6.67493e-19	ACACB/ACSL1/ACSL4/AIFM2/APOO/BAK1/BAX/BCL2A1/BOK/BRI3BP/CNR1/CYP27B1/GK/GPAM/IFI27/KMO/MAOA/MGARP/MGST1/MTARC1/MYOC/NEU4/PDE2A/PLA2G2A/PMAIP1/PPP1R15A/PPP2R2B/PRKN/RSAD2/SLC8A3/SOX10/TOMM40	32
CC	GO:0031968	organelle outer membrane	32/353	232/19594	2.92747e-19	2.72987e-17	2.31886e-17	ACACB/ACSL1/ACSL4/AIFM2/APOO/BAK1/BAX/BCL2A1/BOK/BRI3BP/CNR1/CYP27B1/GK/GPAM/IFI27/KMO/MAOA/MGARP/MGST1/MTARC1/MYOC/NEU4/PDE2A/PLA2G2A/PMAIP1/PPP1R15A/PPP2R2B/PRKN/RSAD2/SLC8A3/SOX10/TOMM40	32
CC	GO:0019867	outer membrane	32/353	234/19594	3.80619e-19	2.83942e-17	2.41192e-17	ACACB/ACSL1/ACSL4/AIFM2/APOO/BAK1/BAX/BCL2A1/BOK/BRI3BP/CNR1/CYP27B1/GK/GPAM/IFI27/KMO/MAOA/MGARP/MGST1/MTARC1/MYOC/NEU4/PDE2A/PLA2G2A/PMAIP1/PPP1R15A/PPP2R2B/PRKN/RSAD2/SLC8A3/SOX10/TOMM40	32
CC	GO:0032592	integral component of mitochondrial membrane	13/353	88/19594	6.00963e-09	3.73599e-07	3.17351e-07	APOO/BAK1/CNR1/MGARP/MPC1L/SCO2/SFXN1/SFXN2/SFXN5/TIMM17A/TIMM17B/TOMM40/UQCC3	13
CC	GO:0098573	intrinsic component of mitochondrial membrane	13/353	90/19594	7.9635e-09	4.21231e-07	3.57812e-07	APOO/BAK1/CNR1/MGARP/MPC1L/SCO2/SFXN1/SFXN2/SFXN5/TIMM17A/TIMM17B/TOMM40/UQCC3	13
CC	GO:0098798	mitochondrial protein-containing complex	22/353	281/19594	9.03445e-09	4.21231e-07	3.57812e-07	APOO/ATP5F1EP2/BAX/C15orf48/COX6A2/COX6C/COX7A1/COX7A2P2/MICU3/MRPL12/MRPL13/MRPL14/MRPL24/MRPL55/MRPS12/MRPS30/MRPS34/NDUFC2-KCTD14/ROMO1/TIMM17A/TIMM17B/TOMM40	22
CC	GO:0005758	mitochondrial intermembrane space	11/353	83/19594	2.81633e-07	1.16721e-05	9.91478e-06	CAT/CDC25C/COA6/FKBP10/GFER/HSD3B2/MYOC/PRELID3A/STAR/TXNIP/UQCC2	11
CC	GO:0045277	respiratory chain complex IV	7/353	28/19594	4.96166e-07	1.8507e-05	1.57206e-05	C15orf48/COA6/COX6A2/COX6C/COX7A1/COX7A2P2/COX7B2	7
CC	GO:0031305	integral component of mitochondrial inner membrane	9/353	56/19594	6.48821e-07	2.20009e-05	1.86885e-05	APOO/MPC1L/SCO2/SFXN1/SFXN2/SFXN5/TIMM17A/TIMM17B/UQCC3	9
CC	GO:0031304	intrinsic component of mitochondrial inner membrane	9/353	57/19594	7.58368e-07	2.35726e-05	2.00236e-05	APOO/MPC1L/SCO2/SFXN1/SFXN2/SFXN5/TIMM17A/TIMM17B/UQCC3	9
CC	GO:0031970	organelle envelope lumen	11/353	93/19594	9.05996e-07	2.59951e-05	2.20814e-05	CAT/CDC25C/COA6/FKBP10/GFER/HSD3B2/MYOC/PRELID3A/STAR/TXNIP/UQCC2	11
CC	GO:0070069	cytochrome complex	7/353	42/19594	9.10175e-06	0.000242497	0.000205987	C15orf48/COA6/COX6A2/COX6C/COX7A1/COX7A2P2/COX7B2	7
CC	GO:0098800	inner mitochondrial membrane protein complex	12/353	155/19594	2.507e-05	0.000623407	0.000529549	APOO/ATP5F1EP2/C15orf48/COX6A2/COX6C/COX7A1/COX7A2P2/MICU3/NDUFC2-KCTD14/ROMO1/TIMM17A/TIMM17B	12
CC	GO:0005777	peroxisome	11/353	141/19594	5.07068e-05	0.00111257	0.000945062	ABCD2/ACSL1/ACSL4/CAT/CRAT/DEPP1/FABP1/HAO2/IDH2/MGST1/PECR	11
CC	GO:0042579	microbody	11/353	141/19594	5.07068e-05	0.00111257	0.000945062	ABCD2/ACSL1/ACSL4/CAT/CRAT/DEPP1/FABP1/HAO2/IDH2/MGST1/PECR	11
CC	GO:0005751	mitochondrial respiratory chain complex IV	5/353	25/19594	7.28456e-05	0.00150952	0.00128225	C15orf48/COX6A2/COX6C/COX7A1/COX7A2P2	5
CC	GO:0070469	respirasome	9/353	101/19594	8.78887e-05	0.00172539	0.00146562	C15orf48/COA6/COX6A2/COX6C/COX7A1/COX7A2P2/COX7B2/NDUFC2-KCTD14/RAB5IF	9
CC	GO:0000313	organellar ribosome	8/353	81/19594	0.000105006	0.00186511	0.0015843	MRPL12/MRPL13/MRPL14/MRPL24/MRPL55/MRPS12/MRPS30/MRPS34	8
CC	GO:0005761	mitochondrial ribosome	8/353	81/19594	0.000105006	0.00186511	0.0015843	MRPL12/MRPL13/MRPL14/MRPL24/MRPL55/MRPS12/MRPS30/MRPS34	8
CC	GO:0009295	nucleoid	6/353	44/19594	0.000129804	0.0020652	0.00175427	ATAD3A/CPS1/DNA2/LRRC59/TERT/UQCC2	6
CC	GO:0042645	mitochondrial nucleoid	6/353	44/19594	0.000129804	0.0020652	0.00175427	ATAD3A/CPS1/DNA2/LRRC59/TERT/UQCC2	6
CC	GO:0042383	sarcolemma	10/353	131/19594	0.000132881	0.0020652	0.00175427	ANK2/ANXA1/CASQ1/CAV2/CAV3/KCNJ11/NOS1/SLC2A1/SLC2A4/SLC8A3	10
CC	GO:0098803	respiratory chain complex	8/353	91/19594	0.000237463	0.00354295	0.00300953	C15orf48/COA6/COX6A2/COX6C/COX7A1/COX7A2P2/COX7B2/NDUFC2-KCTD14	8
CC	GO:0005746	mitochondrial respirasome	8/353	94/19594	0.000296856	0.00425874	0.00361756	C15orf48/COX6A2/COX6C/COX7A1/COX7A2P2/COX7B2/NDUFC2-KCTD14/RAB5IF	8
CC	GO:0000315	organellar large ribosomal subunit	6/353	54/19594	0.000408334	0.00530835	0.00450914	MRPL12/MRPL13/MRPL14/MRPL24/MRPL55/MRPS30	6
CC	GO:0005762	mitochondrial large ribosomal subunit	6/353	54/19594	0.000408334	0.00530835	0.00450914	MRPL12/MRPL13/MRPL14/MRPL24/MRPL55/MRPS30	6
CC	GO:0150034	distal axon	14/353	270/19594	0.000412713	0.00530835	0.00450914	ATCAY/CDK5/CNR1/FEZ1/FKBP4/HAP1/MAP1B/NEFL/NTSR1/OPRD1/RAB3A/SLC8A3/SNCA/TH	14
CC	GO:0016528	sarcoplasm	7/353	78/19594	0.000512121	0.00636737	0.00540872	ATP2A1/CASQ1/MEF2C/NOS1/PLN/SLC2A4/SLC8A3	7
CC	GO:0005778	peroxisomal membrane	6/353	64/19594	0.00101969	0.0118858	0.0100963	ABCD2/ACSL1/ACSL4/CAT/MGST1/PECR	6
CC	GO:0031903	microbody membrane	6/353	64/19594	0.00101969	0.0118858	0.0100963	ABCD2/ACSL1/ACSL4/CAT/MGST1/PECR	6
CC	GO:0098793	presynapse	19/353	492/19594	0.00160126	0.0180991	0.0153742	ADORA2A/ATCAY/CDK5/CNR1/HAP1/NEFL/NR4A1/NTSR1/OPRD1/PDE2A/PRKN/RAB3A/SLC2A1/SLC2A4/SLC8A3/SNCA/SNPH/STXBP1/TH	19
CC	GO:0005744	TIM23 mitochondrial import inner membrane translocase complex	3/353	14/19594	0.0018208	0.0199753	0.0169679	ROMO1/TIMM17A/TIMM17B	3
CC	GO:0030018	Z disc	8/353	127/19594	0.00214443	0.0223531	0.0189876	ANK2/CASQ1/CAV3/CRYAB/MYH7/NEB/SLC2A1/TTN	8
CC	GO:0030315	T-tubule	5/353	51/19594	0.00219685	0.0223531	0.0189876	ANK2/CASQ1/CAV3/KCNJ11/SLC2A4	5
CC	GO:0005811	lipid droplet	7/353	100/19594	0.00221733	0.0223531	0.0189876	ACSL4/AIFM2/CIDEA/DGAT2/G0S2/RSAD2/SCCPDH	7
CC	GO:0030426	growth cone	9/353	161/19594	0.00262496	0.025766	0.0218868	ATCAY/CDK5/CNR1/FEZ1/FKBP4/HAP1/MAP1B/NEFL/SNCA	9
CC	GO:0030427	site of polarized growth	9/353	167/19594	0.00335139	0.032053	0.0272272	ATCAY/CDK5/CNR1/FEZ1/FKBP4/HAP1/MAP1B/NEFL/SNCA	9
CC	GO:0031300	intrinsic component of organelle membrane	16/353	412/19594	0.00345761	0.0322422	0.0273879	APOO/BAK1/CNR1/DGAT2/MGARP/MPC1L/OPRD1/RAB3A/SCO2/SFXN1/SFXN2/SFXN5/TIMM17A/TIMM17B/TOMM40/UQCC3	16
CC	GO:0031674	I band	8/353	139/19594	0.00374388	0.0340601	0.0289321	ANK2/CASQ1/CAV3/CRYAB/MYH7/NEB/SLC2A1/TTN	8
CC	GO:0031301	integral component of organelle membrane	15/353	382/19594	0.00413115	0.0366885	0.0311648	APOO/BAK1/CNR1/DGAT2/MGARP/MPC1L/OPRD1/SCO2/SFXN1/SFXN2/SFXN5/TIMM17A/TIMM17B/TOMM40/UQCC3	15
CC	GO:0045121	membrane raft	13/353	326/19594	0.00647684	0.0561828	0.0477241	ABCG2/ANK2/CAV2/CAV3/CAVIN1/CNR1/KDR/NOS1/NTSR1/OPRD1/SLC2A1/SLC2A4/SLC34A1	13
CC	GO:0098857	membrane microdomain	13/353	327/19594	0.00663874	0.0562784	0.0478053	ABCG2/ANK2/CAV2/CAV3/CAVIN1/CNR1/KDR/NOS1/NTSR1/OPRD1/SLC2A1/SLC2A4/SLC34A1	13
CC	GO:0031430	M band	3/353	23/19594	0.00785886	0.0651412	0.0553337	ANK2/CRYAB/MYOM2	3
CC	GO:0030016	myofibril	10/353	228/19594	0.00859097	0.0696616	0.0591735	ANK2/CASQ1/CAV3/CRYAB/MYH7/MYOM2/NEB/SCO2/SLC2A1/TTN	10
CC	GO:0031307	integral component of mitochondrial outer membrane	3/353	24/19594	0.00886336	0.0703411	0.0597508	BAK1/MGARP/TOMM40	3
CC	GO:0016529	sarcoplasmic reticulum	5/353	71/19594	0.00910013	0.0707156	0.0600689	ATP2A1/CASQ1/NOS1/PLN/SLC2A4	5
CC	GO:0031306	intrinsic component of mitochondrial outer membrane	3/353	25/19594	0.00993958	0.0756625	0.064271	BAK1/MGARP/TOMM40	3
CC	GO:0000781	chromosome, telomeric region	8/353	166/19594	0.0105941	0.0790317	0.0671329	CDK1/DNA2/FEN1/PARP1/PIF1/RAD51/RECQL4/TERT	8
CC	GO:0046930	pore complex	3/353	26/19594	0.0110885	0.0810979	0.068888	BAK1/BAX/TOMM40	3
CC	GO:0043292	contractile fiber	10/353	238/19594	0.0113908	0.0817074	0.0694057	ANK2/CASQ1/CAV3/CRYAB/MYH7/MYOM2/NEB/SCO2/SLC2A1/TTN	10
CC	GO:0005782	peroxisomal matrix	4/353	50/19594	0.0124362	0.0859019	0.0729687	CAT/CRAT/FABP1/HAO2	4
CC	GO:0031907	microbody lumen	4/353	50/19594	0.0124362	0.0859019	0.0729687	CAT/CRAT/FABP1/HAO2	4
CC	GO:0043197	dendritic spine	8/353	172/19594	0.012921	0.0876277	0.0744347	CAMK2A/CRYAB/HAP1/MAP1B/NOS1/NTSR1/OPRD1/SLC8A3	8
CC	GO:0044309	neuron spine	8/353	173/19594	0.0133425	0.0888705	0.0754904	CAMK2A/CRYAB/HAP1/MAP1B/NOS1/NTSR1/OPRD1/SLC8A3	8
CC	GO:0030017	sarcomere	9/353	209/19594	0.0137808	0.0901797	0.0766025	ANK2/CASQ1/CAV3/CRYAB/MYH7/MYOM2/NEB/SLC2A1/TTN	9
MF	GO:0016405	CoA-ligase activity	9/341	27/18410	8.0714e-10	5.16569e-07	4.27359e-07	ACSL1/ACSL4/ACSM1/ACSM2A/ACSM2B/ACSM3/ACSM5/ACSS2/ACSS3	9
MF	GO:0016878	acid-thiol ligase activity	9/341	31/18410	3.25229e-09	1.04073e-06	8.61002e-07	ACSL1/ACSL4/ACSM1/ACSM2A/ACSM2B/ACSM3/ACSM5/ACSS2/ACSS3	9
MF	GO:0016829	lyase activity	18/341	195/18410	2.49552e-08	5.32377e-06	4.40437e-06	ACO1/ACOD1/CA5A/CYP1A1/ECHDC1/ECHDC3/ETNPPL/GGCT/HOGA1/ME1/MOCS1/NTHL1/PCK1/PM20D1/POLQ/RSAD2/SDS/SDSL	18
MF	GO:0016408	C-acyltransferase activity	7/341	20/18410	4.43234e-08	6.14519e-06	5.08393e-06	ACAA2/ACSM1/ACSM2A/ACSM2B/ACSM3/ACSM5/GCAT	7
MF	GO:0016877	ligase activity, forming carbon-sulfur bonds	9/341	41/18410	4.80093e-08	6.14519e-06	5.08393e-06	ACSL1/ACSL4/ACSM1/ACSM2A/ACSM2B/ACSM3/ACSM5/ACSS2/ACSS3	9
MF	GO:0016874	ligase activity	16/341	165/18410	7.58007e-08	8.08541e-06	6.68908e-06	ACACB/ACSL1/ACSL4/ACSM1/ACSM2A/ACSM2B/ACSM3/ACSM5/ACSS2/ACSS3/ATP5F1EP2/CPS1/DARS2/PC/PCCA/TARS2	16
MF	GO:0015645	fatty acid ligase activity	7/341	22/18410	9.44478e-08	8.63522e-06	7.14394e-06	ACSL1/ACSL4/ACSM1/ACSM2A/ACSM2B/ACSM3/ACSM5	7
MF	GO:0031072	heat shock protein binding	13/341	123/18410	4.73133e-07	3.78506e-05	3.13139e-05	BAK1/BAX/CDK1/CDK5/CYP1A1/FKBP4/KDR/NOD2/NR3C1/PRKN/SACS/SNCA/TFRC	13
MF	GO:0030544	Hsp70 protein binding	8/341	44/18410	1.26497e-06	8.99533e-05	7.44186e-05	BAX/CDK1/CYP1A1/NOD2/PRKN/SACS/SNCA/TFRC	8
MF	GO:0016747	acyltransferase activity, transferring groups other than amino-acyl groups	16/341	218/18410	3.24946e-06	0.000207965	0.00017205	ACAA2/ACSM1/ACSM2A/ACSM2B/ACSM3/ACSM5/ALAS2/CRAT/DGAT2/GCAT/GLYAT/GLYATL1/GLYATL3/GPAM/NAT8L/PLA2G4A	16
MF	GO:0019842	vitamin binding	13/341	148/18410	3.88212e-06	0.000225869	0.000186862	ABAT/ACACB/ALAS2/DHTKD1/ETNPPL/GCAT/MTARC1/P4HA1/PC/PCCA/SDS/SDSL/TYMS	13
MF	GO:0016645	oxidoreductase activity, acting on the CH-NH group of donors	6/341	29/18410	1.28083e-05	0.000668637	0.000553165	AASS/AIFM2/ALDH1L1/DMGDH/MTHFD2/PYCR1	6
MF	GO:0016746	acyltransferase activity	16/341	244/18410	1.35817e-05	0.000668637	0.000553165	ACAA2/ACSM1/ACSM2A/ACSM2B/ACSM3/ACSM5/ALAS2/CRAT/DGAT2/GCAT/GLYAT/GLYATL1/GLYATL3/GPAM/NAT8L/PLA2G4A	16
MF	GO:0004550	nucleoside diphosphate kinase activity	5/341	18/18410	1.48759e-05	0.000680042	0.000562601	AK4/CMPK2/DTYMK/NME1/NME3	5
MF	GO:0050660	flavin adenine dinucleotide binding	9/341	85/18410	2.75935e-05	0.00117732	0.000974002	ACADL/ACADS/AIFM2/AIFM3/GFER/KMO/LDHD/MAOA/NOS1	9
MF	GO:0051536	iron-sulfur cluster binding	8/341	67/18410	3.21563e-05	0.00121059	0.00100153	ABAT/ACO1/AIFM3/CISD3/DNA2/MOCS1/NTHL1/RSAD2	8
MF	GO:0051540	metal cluster binding	8/341	67/18410	3.21563e-05	0.00121059	0.00100153	ABAT/ACO1/AIFM3/CISD3/DNA2/MOCS1/NTHL1/RSAD2	8
MF	GO:0016614	oxidoreductase activity, acting on CH-OH group of donors	11/341	140/18410	6.0599e-05	0.00215463	0.00178253	ADHFE1/DHRS13/DHRS2/HADH/HAO2/HSD3B2/IDH2/LDHD/LIPF/ME1/SORD	11
MF	GO:0030170	pyridoxal phosphate binding	7/341	55/18410	6.65058e-05	0.00224019	0.00185332	ABAT/ALAS2/ETNPPL/GCAT/MTARC1/SDS/SDSL	7
MF	GO:0070279	vitamin B6 binding	7/341	56/18410	7.48127e-05	0.00239401	0.00198057	ABAT/ALAS2/ETNPPL/GCAT/MTARC1/SDS/SDSL	7
MF	GO:0016835	carbon-oxygen lyase activity	8/341	79/18410	0.000106113	0.00323392	0.00267543	ACO1/CA5A/CYP1A1/ECHDC1/ECHDC3/ETNPPL/NTHL1/POLQ	8
MF	GO:0019205	nucleobase-containing compound kinase activity	6/341	42/18410	0.0001155	0.00336	0.00277974	AK4/CMPK2/DTYMK/NME1/NME3/TK2	6
MF	GO:0043177	organic acid binding	10/341	141/18410	0.000301443	0.00823966	0.00681669	ACACB/CPS1/FABP1/NOS1/OTC/P4HA1/PC/PCCA/TH/TYMS	10
MF	GO:0016830	carbon-carbon lyase activity	6/341	50/18410	0.000308987	0.00823966	0.00681669	ACOD1/ECHDC1/HOGA1/ME1/MOCS1/PCK1	6
MF	GO:0051287	NAD binding	6/341	51/18410	0.000344796	0.00882676	0.00730241	ALDH2/HADH/IDH2/ME1/PARP1/SORD	6
MF	GO:0016646	oxidoreductase activity, acting on the CH-NH group of donors, NAD or NADP as acceptor	4/341	19/18410	0.000359692	0.00885395	0.00732489	AASS/ALDH1L1/MTHFD2/PYCR1	4
MF	GO:0016616	oxidoreductase activity, acting on the CH-OH group of donors, NAD or NADP as acceptor	9/341	128/18410	0.000638083	0.0151249	0.0125129	ADHFE1/DHRS13/DHRS2/HADH/HSD3B2/IDH2/LDHD/ME1/SORD	9
MF	GO:0016776	phosphotransferase activity, phosphate group as acceptor	5/341	39/18410	0.000726719	0.0166107	0.0137421	AK4/CMPK2/DTYMK/NME1/NME3	5
MF	GO:0017116	single-stranded DNA helicase activity	4/341	23/18410	0.000775093	0.0171055	0.0141514	DNA2/PIF1/POLQ/RAD51	4
MF	GO:0051539	4 iron, 4 sulfur cluster binding	5/341	41/18410	0.000917738	0.0192139	0.0158957	ACO1/DNA2/MOCS1/NTHL1/RSAD2	5
MF	GO:1901612	cardiolipin binding	3/341	11/18410	0.000930673	0.0192139	0.0158957	PLEKHN1/UCP1/UQCC3	3
MF	GO:0051879	Hsp90 protein binding	5/341	43/18410	0.00114378	0.0228756	0.018925	CDK5/CYP1A1/KDR/NOD2/NR3C1	5
MF	GO:0042301	phosphate ion binding	3/341	12/18410	0.00122393	0.0237368	0.0196375	MTHFD2/OTC/PDE2A	3
MF	GO:0031406	carboxylic acid binding	10/341	173/18410	0.00147594	0.0277825	0.0229845	ACACB/CPS1/FABP1/NOS1/P4HA1/PC/PCCA/PCK1/TYMS/UCP1	10
MF	GO:0016840	carbon-nitrogen lyase activity	3/341	13/18410	0.00156937	0.0286971	0.0237412	GGCT/SDS/SDSL	3
MF	GO:0005506	iron ion binding	9/341	151/18410	0.00204116	0.0362873	0.0300205	BBOX1/CYP11B1/CYP1A1/CYP27B1/CYP2U1/FTMT/P4HA1/SNCA/TH	9
MF	GO:0009055	electron transfer activity	8/341	125/18410	0.00229882	0.0397633	0.0328963	AIFM2/ALDH2/COX6A2/COX7A1/COX7A2P2/COX7B2/DMGDH/ME1	8
MF	GO:0004467	long-chain fatty acid-CoA ligase activity	3/341	15/18410	0.00242908	0.0398618	0.0329778	ACSL1/ACSL4/ACSM1	3
MF	GO:1901611	phosphatidylglycerol binding	3/341	15/18410	0.00242908	0.0398618	0.0329778	PLEKHN1/UCP1/UQCC3	3
MF	GO:0004879	nuclear receptor activity	5/341	52/18410	0.00269685	0.0420972	0.0348271	ESR2/NR3C1/NR4A1/PPARA/SREBF1	5
MF	GO:0098531	ligand-activated transcription factor activity	5/341	52/18410	0.00269685	0.0420972	0.0348271	ESR2/NR3C1/NR4A1/PPARA/SREBF1	5
MF	GO:0047498	calcium-dependent phospholipase A2 activity	3/341	16/18410	0.00294891	0.0439178	0.0363333	PLA2G2A/PLA2G4A/PLA2G4F	3
MF	GO:0000287	magnesium ion binding	11/341	222/18410	0.00295073	0.0439178	0.0363333	DCTPP1/FEN1/IDH2/MARK1/MTHFD2/NME1/PCK1/PDE2A/PIF1/SNCA/TPPP	11
MF	GO:0004497	monooxygenase activity	7/341	103/18410	0.00305145	0.0443848	0.0367196	CYP11B1/CYP1A1/CYP27B1/CYP2U1/KMO/NOS1/TH	7
MF	GO:0015399	primary active transmembrane transporter activity	9/341	162/18410	0.00327798	0.0466202	0.038569	ABCA9/ABCD2/ABCG2/ATP2A1/ATP7B/COX6A2/COX7A1/COX7B2/KCNJ11	9
MF	GO:0016831	carboxy-lyase activity	4/341	34/18410	0.0034593	0.047752	0.0395053	ACOD1/ECHDC1/ME1/PCK1	4
MF	GO:0005324	long-chain fatty acid transporter activity	3/341	17/18410	0.00353208	0.047752	0.0395053	ABCD2/FABP1/SLC2A1	3
MF	GO:0051087	chaperone binding	7/341	106/18410	0.0035814	0.047752	0.0395053	BAK1/BAX/HSPE1/PRKN/SACS/TERT/TFRC	7
MF	GO:0020037	heme binding	8/341	139/18410	0.004409	0.0575869	0.0476418	CAT/CYP11B1/CYP1A1/CYP27B1/CYP2U1/FLVCR1/NGB/NOS1	8
MF	GO:0004129	cytochrome-c oxidase activity	3/341	19/18410	0.00489734	0.062686	0.0518603	COX6A2/COX7A1/COX7B2	3
MF	GO:0016675	oxidoreductase activity, acting on a heme group of donors	3/341	20/18410	0.00568339	0.0686296	0.0567774	COX6A2/COX7A1/COX7B2	3
MF	GO:0050145	nucleoside monophosphate kinase activity	3/341	20/18410	0.00568339	0.0686296	0.0567774	AK4/CMPK2/DTYMK	3
MF	GO:0070300	phosphatidic acid binding	3/341	20/18410	0.00568339	0.0686296	0.0567774	MARK1/PLEKHN1/UQCC3	3
MF	GO:0016705	oxidoreductase activity, acting on paired donors, with incorporation or reduction of molecular oxygen	9/341	177/18410	0.00583829	0.0691945	0.0572448	BBOX1/CYP11B1/CYP1A1/CYP27B1/CYP2U1/KMO/NOS1/P4HA1/TH	9
MF	GO:0042626	ATPase-coupled transmembrane transporter activity	6/341	90/18410	0.00653756	0.0734599	0.0607735	ABCA9/ABCD2/ABCG2/ATP2A1/ATP7B/KCNJ11	6
MF	GO:0016836	hydro-lyase activity	5/341	64/18410	0.00661017	0.0734599	0.0607735	ACO1/CA5A/CYP1A1/ECHDC1/ECHDC3	5
MF	GO:0046906	tetrapyrrole binding	8/341	149/18410	0.0066573	0.0734599	0.0607735	CAT/CYP11B1/CYP1A1/CYP27B1/CYP2U1/FLVCR1/NGB/NOS1	8
MF	GO:0052689	carboxylic ester hydrolase activity	8/341	149/18410	0.0066573	0.0734599	0.0607735	ABHD6/ACOT7/ALDH2/LIPF/PLA2G2A/PLA2G4A/PLA2G4F/TARS2	8
MF	GO:0008320	protein transmembrane transporter activity	3/341	22/18410	0.00747087	0.08104	0.0670446	TIMM17A/TIMM17B/TOMM40	3
MF	GO:0008514	organic anion transmembrane transporter activity	9/341	186/18410	0.00798683	0.0834378	0.0690283	ABCG2/MPC1L/SFXN1/SFXN2/SFXN5/SLC25A10/SLC25A22/SLC25A25/SLC2A1	9
MF	GO:0016709	oxidoreductase activity, acting on paired donors, with incorporation or reduction of molecular oxygen, NAD(P)H as one donor, and incorporation of one atom of oxygen	4/341	43/18410	0.00808304	0.0834378	0.0690283	CYP1A1/CYP27B1/KMO/NOS1	4
MF	GO:0048156	tau protein binding	4/341	43/18410	0.00808304	0.0834378	0.0690283	CDK5/FKBP4/MARK1/SNCA	4
MF	GO:0043274	phospholipase binding	3/341	23/18410	0.00847524	0.0838284	0.0693514	NEFL/PRKN/STXBP1	3
MF	GO:0047617	acyl-CoA hydrolase activity	3/341	23/18410	0.00847524	0.0838284	0.0693514	ABCD2/ACAA2/ACOT7	3
MF	GO:0003684	damaged DNA binding	5/341	68/18410	0.00851382	0.0838284	0.0693514	FEN1/NTHL1/POLQ/RECQL4/TP63	5
MF	GO:0044325	transmembrane transporter binding	7/341	127/18410	0.00947126	0.0898063	0.074297	ANK2/BAK1/CAV3/HAP1/KCNJ11/NOS1/PYCARD	7
MF	GO:0016790	thiolester hydrolase activity	4/341	45/18410	0.00948186	0.0898063	0.074297	ABCD2/ACAA2/ACOT7/PNKD	4
MF	GO:0003707	nuclear steroid receptor activity	3/341	24/18410	0.00955504	0.0898063	0.074297	ESR2/NR3C1/PPARA	3
MF	GO:0005319	lipid transporter activity	8/341	159/18410	0.00968224	0.0898063	0.074297	ABCA9/ABCD2/ATG9B/FABP1/PRELID3A/SLC2A1/STAR/STARD3	8
MF	GO:0016289	CoA hydrolase activity	3/341	25/18410	0.0107114	0.0970531	0.0802923	ABCD2/ACAA2/ACOT7	3
MF	GO:0003678	DNA helicase activity	5/341	72/18410	0.0107668	0.0970531	0.0802923	DNA2/PIF1/POLQ/RAD51/RECQL4	5

## Sheet: Table S8
KEGG enrichment analysis of differentially-expressed MRGs
ONTOLOGY	ID	Description	GeneRatio	BgRatio	pvalue	p.adjust	qvalue	geneID	Count
KEGG	hsa00650	Butanoate metabolism	8/227	27/8164	4.44328e-07	0.000124412	9.49459e-05	ABAT/ACADS/ACSM1/ACSM2A/ACSM2B/ACSM3/ACSM5/HADH	8
KEGG	hsa00330	Arginine and proline metabolism	10/227	51/8164	1.06562e-06	0.000149187	0.000113853	AGMAT/ALDH2/CKMT1A/CKMT1B/CKMT2/HOGA1/MAOA/NOS1/P4HA1/PYCR1	10
KEGG	hsa00630	Glyoxylate and dicarboxylate metabolism	7/227	30/8164	1.38152e-05	0.00101654	0.000775782	ACO1/ACSS2/CAT/GLYCTK/HAO2/HOGA1/PCCA	7
KEGG	hsa01200	Carbon metabolism	13/227	115/8164	1.67097e-05	0.00101654	0.000775782	ACADS/ACO1/ACSS2/CAT/CPS1/GLYCTK/HAO2/IDH2/ME1/PC/PCCA/SDS/SDSL	13
KEGG	hsa00071	Fatty acid degradation	8/227	43/8164	1.9762e-05	0.00101654	0.000775782	ACAA2/ACADL/ACADS/ACSL1/ACSL4/ALDH2/CYP2U1/HADH	8
KEGG	hsa00640	Propanoate metabolism	7/227	32/8164	2.1783e-05	0.00101654	0.000775782	ABAT/ACACB/ACADS/ACSS2/ACSS3/ECHDC1/PCCA	7
KEGG	hsa03320	PPAR signaling pathway	10/227	75/8164	3.85472e-05	0.00154189	0.0011767	ACADL/ACSL1/ACSL4/FABP1/GK/ME1/MMP1/PCK1/PPARA/UCP1	10
KEGG	hsa05415	Diabetic cardiomyopathy	17/227	203/8164	4.70493e-05	0.00164673	0.00125671	ATP2A1/CAMK2A/COX6A2/COX6C/COX7A1/COX7B2/MAPK10/MMP9/MPC1L/NDUFC2-KCTD14/PARP1/PDK4/PLN/PPARA/PRKCA/SLC2A1/SLC2A4	17
KEGG	hsa00260	Glycine, serine and threonine metabolism	7/227	40/8164	9.98381e-05	0.00310608	0.00237043	ALAS2/DMGDH/GCAT/GLYCTK/MAOA/SDS/SDSL	7
KEGG	hsa04920	Adipocytokine signaling pathway	9/227	69/8164	0.00011248	0.00314944	0.00240352	ACACB/ACSL1/ACSL4/MAPK10/PCK1/PPARA/PPARGC1A/SLC2A1/SLC2A4	9
KEGG	hsa00380	Tryptophan metabolism	7/227	42/8164	0.000137801	0.00350767	0.00267691	ALDH2/CAT/CYP1A1/DHTKD1/HADH/KMO/MAOA	7
KEGG	hsa00240	Pyrimidine metabolism	8/227	58/8164	0.000182453	0.00417771	0.00318825	CMPK2/DCTPP1/DTYMK/NME1/NME3/TK2/TYMP/TYMS	8
KEGG	hsa04931	Insulin resistance	11/227	108/8164	0.000193965	0.00417771	0.00318825	ACACB/CREB3L4/FOXO1/IL6/MAPK10/PCK1/PPARA/PPARGC1A/SLC2A1/SLC2A4/SREBF1	11
KEGG	hsa04215	Apoptosis - multiple species	6/227	32/8164	0.000213752	0.00427503	0.00326252	BAK1/BAX/BBC3/BOK/MAPK10/PMAIP1	6
KEGG	hsa00620	Pyruvate metabolism	7/227	47/8164	0.000285477	0.0053289	0.00406679	ACACB/ACSS2/ALDH2/LDHD/ME1/PC/PCK1	7
KEGG	hsa01232	Nucleotide metabolism	9/227	85/8164	0.000556081	0.00973142	0.00742661	AK4/CMPK2/DCTPP1/DTYMK/NME1/NME3/TK2/TYMP/TYMS	9
KEGG	hsa04115	p53 signaling pathway	8/227	73/8164	0.000895002	0.0147412	0.0112499	AIFM2/BAX/BBC3/CCNB1/CDK1/IGF1/PMAIP1/TP53AIP1	8
KEGG	hsa01230	Biosynthesis of amino acids	8/227	75/8164	0.00107116	0.0166625	0.0127161	ACO1/CPS1/IDH2/OTC/PC/PYCR1/SDS/SDSL	8
KEGG	hsa04932	Non-alcoholic fatty liver disease	12/227	155/8164	0.00124413	0.0183345	0.0139922	BAX/CEBPA/COX6A2/COX6C/COX7A1/COX7B2/IL6/JUN/MAPK10/NDUFC2-KCTD14/PPARA/SREBF1	12
KEGG	hsa04621	NOD-like receptor signaling pathway	13/227	184/8164	0.00181751	0.0243304	0.0185679	AIM2/GABARAPL1/IKBKE/IL6/IRF7/JUN/MAP1LC3C/MAPK10/NOD2/OAS1/PYCARD/SHARPIN/TXNIP	13
KEGG	hsa04146	Peroxisome	8/227	82/8164	0.00191653	0.0243304	0.0185679	ABCD2/ACSL1/ACSL4/CAT/CRAT/HAO2/IDH2/PECR	8
KEGG	hsa04152	AMPK signaling pathway	10/227	121/8164	0.00193319	0.0243304	0.0185679	ACACB/CIDEA/CREB3L4/FOXO1/IGF1/PCK1/PPARGC1A/PPP2R2B/SLC2A4/SREBF1	10
KEGG	hsa00280	Valine, leucine and isoleucine degradation	6/227	48/8164	0.00199857	0.0243304	0.0185679	ABAT/ACAA2/ACADS/ALDH2/HADH/PCCA	6
KEGG	hsa04913	Ovarian steroidogenesis	6/227	51/8164	0.00273717	0.0319336	0.0243704	CYP1A1/HSD3B2/IGF1/PLA2G4A/PLA2G4F/STAR	6
KEGG	hsa04068	FoxO signaling pathway	10/227	131/8164	0.00346441	0.037888	0.0289145	CAT/CCNB1/FOXO1/GABARAPL1/IGF1/IL6/MAPK10/PCK1/SGK1/SLC2A4	10
KEGG	hsa01240	Biosynthesis of cofactors	11/227	153/8164	0.00351817	0.037888	0.0289145	AK4/ALAS2/ALDH2/CMPK2/FLAD1/KMO/MOCS1/MTHFD2/NME1/NME3/NMNAT2	11
KEGG	hsa04137	Mitophagy - animal	7/227	72/8164	0.00371841	0.0385613	0.0294284	ATG9B/E2F1/GABARAPL1/JUN/MAP1LC3C/MAPK10/PRKN	7
KEGG	hsa01212	Fatty acid metabolism	6/227	57/8164	0.00480473	0.0480473	0.0366677	ACAA2/ACADL/ACADS/ACSL1/ACSL4/HADH	6
KEGG	hsa04216	Ferroptosis	5/227	41/8164	0.00527	0.0492823	0.0376102	ACSL1/ACSL4/FTMT/MAP1LC3C/TFRC	5
KEGG	hsa05162	Measles	10/227	139/8164	0.00528025	0.0492823	0.0376102	BAK1/BAX/BBC3/IKBKE/IL6/IRF7/JUN/MAPK10/MX1/OAS1	10
KEGG	hsa01522	Endocrine resistance	8/227	98/8164	0.00579664	0.0523568	0.0399565	BAX/BIK/E2F1/ESR2/IGF1/JUN/MAPK10/MMP9	8
KEGG	hsa04936	Alcoholic liver disease	10/227	142/8164	0.00612717	0.0536127	0.040915	ACACB/ALDH2/FABP1/FOXO1/IKBKE/IL6/MAPK10/PPARA/PPARGC1A/SREBF1	10
KEGG	hsa00561	Glycerolipid metabolism	6/227	62/8164	0.00725825	0.0615851	0.0469992	ALDH2/DGAT2/GK/GLYCTK/GPAM/LIPF	6
KEGG	hsa05164	Influenza A	11/227	171/8164	0.00805835	0.0663629	0.0506454	BAK1/BAX/IKBKE/IL6/IRF7/MX1/OAS1/PRKCA/PYCARD/RSAD2/TMPRSS2	11
KEGG	hsa00020	Citrate cycle (TCA cycle)	4/227	30/8164	0.00904149	0.0723319	0.0552006	ACO1/IDH2/PC/PCK1	4
KEGG	hsa04922	Glucagon signaling pathway	8/227	107/8164	0.00971411	0.0755542	0.0576598	ACACB/CAMK2A/CREB3L4/FOXO1/PCK1/PPARA/PPARGC1A/SLC2A1	8
KEGG	hsa04260	Cardiac muscle contraction	7/227	87/8164	0.0104024	0.0787205	0.0600762	ATP2A1/COX6A2/COX6C/COX7A1/COX7B2/MYH7/SLC8A3	7
KEGG	hsa05030	Cocaine addiction	5/227	49/8164	0.0112133	0.0826246	0.0630556	CDK5/CREB3L4/JUN/MAOA/TH	5
KEGG	hsa05160	Hepatitis C	10/227	157/8164	0.0120575	0.0837641	0.0639252	BAK1/BAX/E2F1/IKBKE/IRF7/MX1/OAS1/PPARA/PPP2R2B/RSAD2	10
KEGG	hsa05031	Amphetamine addiction	6/227	69/8164	0.0120625	0.0837641	0.0639252	CAMK2A/CREB3L4/JUN/MAOA/PRKCA/TH	6
KEGG	hsa04714	Thermogenesis	13/227	232/8164	0.012603	0.0837641	0.0639252	ACSL1/ACSL4/CNR1/COA6/COX6A2/COX6C/COX7A1/COX7B2/CREB3L4/NDUFAF6/NDUFC2-KCTD14/PPARGC1A/UCP1	13
KEGG	hsa00061	Fatty acid biosynthesis	3/227	18/8164	0.0127126	0.0837641	0.0639252	ACACB/ACSL1/ACSL4	3
KEGG	hsa05022	Pathways of neurodegeneration - multiple diseases	22/227	476/8164	0.0128638	0.0837641	0.0639252	ATP2A1/BAK1/BAX/CAMK2A/CAT/CDK5/COX6A2/COX6C/COX7A1/COX7B2/HAP1/IL6/KLC2/MAP1LC3C/MAPK10/NDUFC2-KCTD14/NEFL/NOS1/PRKCA/PRKN/SNCA/TOMM40	22
KEGG	hsa04210	Apoptosis	9/227	136/8164	0.0133917	0.0852199	0.0650362	BAK1/BAX/BBC3/BCL2A1/JUN/MAPK10/PARP1/PMAIP1/TP53AIP1	9
KEGG	hsa05161	Hepatitis B	10/227	162/8164	0.0147775	0.091949	0.0701716	BAX/CREB3L4/E2F1/IKBKE/IL6/IRF7/JUN/MAPK10/MMP9/PRKCA	10
KEGG	hsa01524	Platinum drug resistance	6/227	73/8164	0.0156381	0.0951883	0.0726437	ATP7B/BAK1/BAX/BBC3/MGST1/PMAIP1	6
KEGG	hsa05012	Parkinson disease	14/227	266/8164	0.0162664	0.0969061	0.0739546	ADORA2A/BAX/CAMK2A/COX6A2/COX6C/COX7A1/COX7B2/KLC2/MAOA/MAPK10/NDUFC2-KCTD14/PRKN/SNCA/TH	14
KEGG	hsa05417	Lipid and atherosclerosis	12/227	215/8164	0.0166884	0.0973489	0.0742926	BAX/CAMK2A/CYP1A1/IKBKE/IL6/IRF7/JUN/MAPK10/MMP1/MMP9/PRKCA/PYCARD	12
KEGG	hsa00670	One carbon pool by folate	3/227	20/8164	0.0170516	0.0974376	0.0743603	ALDH1L1/MTHFD2/TYMS	3
KEGG	hsa05214	Glioma	6/227	75/8164	0.0176757	0.0989842	0.0755405	BAK1/BAX/CAMK2A/E2F1/IGF1/PRKCA	6

## Sheet: Table S9
GSEA analysis in high-risk group
ID	Description	setSize	enrichmentScore	NES	pvalue	p.adjust	qvalue	rank	leading_edge	core_enrichment
hsa00830	Retinol metabolism	34	0.759594	1.50902	0.00017362	0.00017362	0.0528169	1010	tags=21%, list=8%, signal=19%	574537/9227/54884/128/56603/8694/51109
hsa05320	Autoimmune thyroid disease	12	0.821178	1.51941	0.0050562	0.0050562	0.341003	1484	tags=67%, list=12%, signal=59%	3108/3127/3122/3123/3002/3106/3107/3105
hsa04658	Th1 and Th2 cell differentiation	29	0.702887	1.38844	0.00606654	0.00606654	0.341003	2240	tags=55%, list=18%, signal=45%	3108/8517/3127/4794/4790/920/3122/3123/3566/4793/5601/84441/864/4854/3592/5602
hsa05166	Human T-cell leukemia virus 1 infection	96	0.614947	1.27512	0.0062092	0.0062092	0.341003	2358	tags=36%, list=19%, signal=30%	3108/8517/3127/90993/4790/581/3689/4801/920/468/9586/8850/896/3122/246184/25847/3123/2002/293/4215/7132/3106/3107/51529/3105/2005/5601/10000/1386/1026/545/7157/5602/8697/3554
hsa05332	Graft-versus-host disease	16	0.767819	1.46878	0.00668207	0.00668207	0.341003	1817	tags=56%, list=15%, signal=48%	3108/3127/3122/3123/3002/3106/3107/3105/3821
hsa04672	Intestinal immune network for IgA production	14	0.78114	1.47806	0.00687275	0.00687275	0.341003	1813	tags=57%, list=14%, signal=49%	3108/3127/23308/3122/3123/7852/6387/29851
hsa05168	Herpes simplex virus 1 infection	142	0.58082	1.21375	0.00784661	0.00784661	0.341003	1729	tags=32%, list=14%, signal=28%	3108/56001/6432/57343/8517/7539/7678/3127/10929/400713/4790/126017/581/7757/3054/8683/59348/3122/8892/170958/3123/7639/1967/6428/55762/7592/57693/841/7132/3106/55659/3107/54811/342892/57541/6940/5371/3105/729747/348327/57786/10000/65243/90321/29992
hsa04514	Cell adhesion molecules	69	0.620834	1.27408	0.0129281	0.0129281	0.436026	2052	tags=26%, list=16%, signal=22%	3108/5797/3127/6404/23308/3689/920/3122/3123/1366/3106/3107/965/3105/29851/927/83700/1364
hsa04211	Longevity regulating pathway	34	0.668351	1.32775	0.012941	0.012941	0.436026	1771	tags=38%, list=14%, signal=33%	9776/90993/4790/581/5571/468/9586/60673/9821/847/10000/1386/51094
hsa05330	Allograft rejection	14	0.760002	1.43807	0.0145682	0.0145682	0.436026	1484	tags=57%, list=12%, signal=50%	3108/3127/3122/3123/3002/3106/3107/3105
hsa00062	Fatty acid elongation	15	0.757709	1.4432	0.0179993	0.0179993	0.436026	1696	tags=47%, list=14%, signal=40%	5538/3032/79993/3033/284486/9200/3030
hsa00532	Glycosaminoglycan biosynthesis - chondroitin sulfate / dermatan sulfate	12	0.777669	1.43891	0.0191965	0.0191965	0.436026	1215	tags=33%, list=10%, signal=30%	64132/22856/166012/54480
hsa00140	Steroid hormone biosynthesis	30	0.688319	1.36069	0.0208982	0.0208982	0.436026	1157	tags=10%, list=9%, signal=9%	574537/9420/6820
hsa03010	Ribosome	58	0.621825	1.26634	0.0214781	0.0214781	0.436026	2768	tags=48%, list=22%, signal=38%	6144/6235/6155/6147/51187/6169/64960/63931/6217/6232/6165/6175/29074/64963/51116/6143/6201/6132/6142/51318/6193/6170/51263/3921/6233/7311/6224/64965
hsa04659	Th17 cell differentiation	32	0.674602	1.33627	0.0214995	0.0214995	0.436026	1544	tags=41%, list=12%, signal=36%	3108/8517/3127/4794/4790/920/3122/3123/246778/50615/3566/4793/5601
hsa04940	Type I diabetes mellitus	17	0.731722	1.40251	0.023977	0.023977	0.442433	1484	tags=47%, list=12%, signal=42%	3108/3127/3122/3123/3002/3106/3107/3105
hsa04920	Adipocytokine signaling pathway	27	0.692728	1.36375	0.025974	0.025974	0.442433	1771	tags=41%, list=14%, signal=35%	8517/1374/4794/4790/5571/5465/7132/4793/5601/10000/51094
hsa04936	Alcoholic liver disease	58	0.6156	1.25366	0.027972	0.027972	0.442433	2240	tags=40%, list=18%, signal=33%	223/8517/1374/4790/5608/5571/23765/5465/257397/128/713/841/7132/714/79966/5601/10000/83439/51094/9663/717/3592/5602
hsa04977	Vitamin digestion and absorption	10	0.787455	1.42774	0.028866	0.028866	0.442433	542	tags=30%, list=4%, signal=29%	9227/113278/5948
hsa00053	Ascorbate and aldarate metabolism	16	0.729867	1.39618	0.0290873	0.0290873	0.442433	143	tags=12%, list=1%, signal=12%	574537/223
hsa00260	Glycine, serine and threonine metabolism	15	0.721892	1.37498	0.0432596	0.0432596	0.555971	657	tags=27%, list=5%, signal=25%	27232/5723/441531/4129
hsa04710	Circadian rhythm	10	0.769859	1.39584	0.0463918	0.0463918	0.555971	1666	tags=60%, list=13%, signal=52%	5571/9978/1407/8454/9575/23291
hsa04014	Ras signaling pathway	90	0.569015	1.17799	0.047952	0.047952	0.555971	2695	tags=34%, list=22%, signal=27%	8315/8036/8517/94235/998/4790/5878/2786/1436/25780/5154/2002/4763/8844/2782/9771/5601/10000/5894/382/6654/23179/5908/5602/5868/3791/55970/27/7422/5155/6464

## Sheet: Table S10
GSEA analysis in low-risk group
ID	Description	setSize	enrichmentScore	NES	pvalue	p.adjust	qvalue	rank	leading_edge	core_enrichment
hsa03010	Ribosome	78	-0.748438	-1.80907	1e-10	1e-10	5.91093e-10	8265	tags=83%, list=19%, signal=68%	6136/6159/9045/6135/51373/6133/6191/6228/6203/6194/6176/6154/6141/6202/6150/6138/6160/6125/6130/6137/6188/219927/6139/23521/6181/64981/2197/6158/6208/6161/6222/6210/25873/9349/6124/6128/10573/11224/54460/6189/6187/55052/6234/6168/6205/6134/79590/4736/6171/6231/6157/6152/6229/6167/51023/6230/6207/6227/51069/29093/6223/54948/124995/64983/6166
hsa04120	Ubiquitin mediated proteolysis	79	-0.711746	-1.72239	1e-10	1e-10	5.91093e-10	8337	tags=77%, list=19%, signal=63%	51343/29945/22888/9063/55120/8924/8916/23221/23295/55294/7329/26272/119504/90293/118424/8651/51588/51619/7337/84447/26259/6477/6923/7327/7428/7328/9820/10277/89910/51433/25906/11059/10401/7320/9886/23759/10393/79444/6500/8554/7189/9817/8881/868/25898/134111/1161/331/26091/55958/51434/27339/7323/9040/9616/9039/57448/140739/54926/3093/57154
hsa05132	Salmonella infection	127	-0.681839	-1.67902	1e-10	1e-10	5.91093e-10	8700	tags=71%, list=20%, signal=57%	5293/5599/6416/5788/7186/257364/79792/79026/4792/55770/5609/2318/23339/147700/208/10454/79659/89953/8772/399/653857/5294/6188/3606/51626/9648/5289/51164/6934/23207/57381/10333/114609/9267/5595/23265/10671/5605/10120/64601/9842/55823/4646/8795/5286/27128/8677/51135/9844/51429/51143/26084/3265/10095/79443/6500/7189/5585/5603/5287/5970/929/6300/5420/5869/10392/4609/65082/127829/10552/1785/8717/5600/…
hsa05166	Human T-cell leukemia virus 1 infection	124	-0.670163	-1.64966	1e-10	1e-10	5.91093e-10	9653	tags=73%, list=22%, signal=57%	3683/387332/917/916/10524/4791/5293/915/5599/6416/9020/29945/4089/4487/3932/4792/148327/472/3718/208/4316/6777/119504/3561/5423/3112/115/6776/1387/5533/9184/4488/5971/5595/8498/3115/5605/200186/5295/4055/51433/7048/598/4049/10488/25906/83660/7040/3560/3600/5728/3118/3119/3111/3265/10393/2114/3716/2033/6929/6722/4772/64784/291/5970/5530/8881/4609/5532/6908/5925/4087/331/8503/3134/109/51434/207/958…
hsa04714	Thermogenesis	119	-0.670943	-1.64929	1e-10	1e-10	5.91093e-10	8910	tags=66%, list=20%, signal=53%	5564/4728/23305/51422/6604/374291/4714/6601/4695/148327/8289/84701/493753/5563/6194/517/521/4698/90639/51548/57492/4717/6195/6595/115/64223/6196/51103/4704/11343/4696/4716/4705/341947/55744/2885/10488/28958/4707/10975/51780/27089/6197/55471/3265/10063/6602/4723/5603/2475/1355/6300/51703/4731/79133/1376/6389/10818/1353/6655/5600/109/6199/4713/1350/10632/55818/6390/1337/23028/126129/9551/57521/8433…
hsa04144	Endocytosis	142	-0.66594	-1.6456	1e-10	1e-10	5.91093e-10	9384	tags=71%, list=22%, signal=56%	387680/116985/64744/9135/8395/859/26119/6642/22905/55680/1759/3305/5338/253725/2868/9230/9829/55738/440073/51028/55616/3480/23396/50855/3561/116987/653857/9372/55048/644150/161/27243/84364/80230/9267/84552/93343/3303/51160/832/7048/51019/79643/409/22841/11059/30846/27128/10564/3560/9922/3579/857/9146/116984/128866/3265/23111/10095/7189/91782/58513/84440/10254/8766/2060/2870/5869/1234/868/7251/357…
hsa05169	Epstein-Barr virus infection	105	-0.673291	-1.64533	1e-10	1e-10	5.91093e-10	9789	tags=68%, list=22%, signal=53%	9612/3661/3665/3683/917/919/3280/916/4791/5293/915/5599/7297/6416/4616/9020/7186/4792/5609/7128/960/3718/7187/208/5336/10454/8772/1647/57506/3112/10018/25942/5971/3065/3115/5295/695/9541/6892/51135/3118/3119/51426/3111/3716/7189/79685/5603/5970/6300/4609/9641/5925/8503/8717/3134/6774/5600/3516/22938/207/958/3113/3133/29110/3109/355/3117/3455/6773/8737
hsa05171	Coronavirus disease - COVID-19	140	-0.654773	-1.61786	1e-10	1e-10	5.91093e-10	10517	tags=66%, list=24%, signal=50%	720/6122/51065/727/6164/6146/114548/3661/5293/3593/5599/7297/6136/6159/9045/6135/4792/721/6133/7187/6191/6228/5336/6203/6194/6176/6154/6141/6202/6138/6160/57506/6125/6130/6137/6188/6139/23521/6181/2197/5595/6158/7450/6208/5295/5335/6161/7098/6222/6210/25873/340061/9349/6124/51135/6128/11224/6189/6187/6234/6168/6205/6134/4736/3716/6171/6231/7189/718/6157/5603/6152/6229/5970/6167/6300/6230/6207/622…
hsa05168	Herpes simplex virus 1 infection	365	-0.637491	-1.61737	1e-10	1e-10	5.91093e-10	12187	tags=78%, list=28%, signal=57%	90594/7694/7574/7769/170960/79788/442319/84911/158431/253639/169270/79818/7652/57573/90576/282890/7567/147686/330/90075/374900/163087/126068/147837/7248/117608/7582/7691/7249/7766/842/219749/163059/6431/5819/10520/727/7692/285268/7594/349075/10482/9021/162655/7638/84874/55900/340385/155054/3661/3665/57209/8740/100131017/7644/84449/7581/84527/342909/148268/90987/79744/7673/339318/57711/5452/92283/…
hsa05131	Shigellosis	131	-0.645362	-1.59093	1e-10	1e-10	5.91093e-10	8700	tags=62%, list=20%, signal=50%	5293/5599/2017/7186/10616/4792/100132074/441925/472/960/208/5336/10454/333932/653857/3059/9252/3606/5289/51619/11146/10318/23157/9267/51196/10163/5595/5295/5335/8353/826/8678/598/340061/83660/27128/5588/9844/2931/55054/10095/6352/10892/6500/7189/718/10325/2309/5603/2475/5970/929/6300/2308/10392/9181/81858/23048/10552/26100/8503/8717/5600/5580/6199/7100/207/9265/3021/7323/29110/10670/55062/54874/5…
hsa05165	Human papillomavirus infection	174	-0.628499	-1.564	1e-10	1e-10	5.91093e-10	10758	tags=65%, list=25%, signal=49%	7248/8900/6932/5590/7249/10312/7479/3695/10207/3661/7484/387332/4242/1108/3280/57801/1280/388585/5293/7297/131873/7059/8312/148327/472/7187/208/7471/3659/50855/8515/1856/8772/356/80326/155066/23352/55844/1387/5734/6934/7337/4799/534/3065/84552/5595/1287/7450/8516/10474/5605/5295/7098/3993/2885/535/10488/23462/9550/5934/23513/92359/8325/537/5728/3676/3265/3680/55502/3716/2033/5526/5520/2475/5970/1…
hsa05022	Pathways of neurodegeneration - multiple diseases	220	-0.595516	-1.49312	1e-10	1e-10	5.91093e-10	11739	tags=65%, list=27%, signal=47%	51079/8701/203228/126328/64837/2878/1454/22863/1346/5330/489/5630/842/643246/513/7479/5715/146754/775/84557/7484/2521/27123/27035/2902/4728/5599/140775/6311/1435/374291/4714/127602/7186/27121/65018/83544/8312/2890/4695/5609/441925/84701/147700/55102/517/4698/4287/7471/89953/1856/8772/356/80326/1616/1139/8408/4717/118424/7133/196385/5289/2081/4040/51164/3064/11315/5533/80208/53349/7327/5595/23130/…
hsa05200	Pathways in cancer	305	-0.588246	-1.48632	1e-10	1e-10	5.91093e-10	14529	tags=73%, list=33%, signal=49%	5732/1956/1855/3572/3479/7188/9138/4233/1027/8313/3815/28514/10125/3562/2737/29119/5579/5567/3725/3458/572/7849/3596/2948/1910/894/2099/3563/5468/112/673/2247/3913/4193/2944/119391/11211/5366/7473/1285/3908/10681/4855/6469/51561/1643/4088/330/7185/7709/11040/5330/8900/2254/6932/6775/6256/2788/10587/842/6778/7043/7479/2787/4914/64399/4254/862/9915/7484/51176/1487/10161/3714/3280/2790/3594/4791/388…
hsa05167	Kaposi sarcoma-associated herpesvirus infection	115	-0.642529	-1.57594	3.32769e-10	3.32769e-10	1.82647e-09	10676	tags=66%, list=24%, signal=50%	6932/2788/842/643246/2787/3661/3665/84557/51176/146850/2790/5293/3717/5599/7297/6416/7186/131450/4792/5609/441925/7187/208/5336/8772/2921/5294/5289/1387/5533/6934/5595/2783/5605/5295/5335/7098/8678/2791/3055/23533/1233/54331/3265/3716/2033/718/4772/5603/2475/5970/148022/100507436/5530/6300/1234/4609/5532/9641/4277/5925/9261/2793/8503/8717/3134/6774/5600/207/3133/29110/355/808/3455/6773/1385
hsa05152	Tuberculosis	92	-0.675299	-1.64398	4.0763e-10	4.0763e-10	2.08821e-09	8652	tags=63%, list=20%, signal=51%	3593/3717/5599/11151/3587/1509/208/8772/3606/4046/5289/3112/4802/1387/5533/10333/114609/5595/3115/972/8625/9103/535/5994/3687/7040/64581/51135/537/3118/3119/5993/3111/3716/2033/10892/7189/718/5603/5970/5530/929/6300/5869/5532/23365/8717/5600/207/1263/3113/3109/533/3117/26253/808/23545/1385
hsa05163	Human cytomegalovirus infection	122	-0.637742	-1.56935	4.7095e-10	4.7095e-10	2.16453e-09	8929	tags=57%, list=20%, signal=45%	2790/5293/2185/7186/3587/4792/148327/208/5880/414062/8772/356/115/5533/5734/2767/11214/5595/2783/5605/5295/2791/2885/10488/340061/6351/6892/54331/3579/3265/6667/3716/6352/9826/2776/4772/2771/5603/2475/6348/5970/5530/6300/1234/4609/5532/23365/5731/5925/2793/8503/8717/3134/6774/6655/5600/109/6199/207/1388/5578/3133/29110/355/808/8737/5566/1385/1978
hsa04010	MAPK signaling pathway	185	-0.597376	-1.48944	4.78865e-10	4.78865e-10	2.16453e-09	10703	tags=62%, list=25%, signal=47%	2254/785/4804/7043/4914/9479/27330/4254/775/8605/2065/5778/8569/4791/784/80824/5599/93589/1435/6416/4616/3305/9020/777/7186/9344/2324/8911/1844/4296/5609/2318/1850/208/5623/10454/9064/4149/5880/255189/3480/356/1647/115727/1616/9252/6195/51701/5922/8649/3082/5533/6196/5971/5595/781/5607/5494/5605/3303/782/7423/80310/7048/2885/5598/409/7010/8550/5921/7040/4208/51135/9693/2253/6197/51295/3265/3643/6…
hsa05417	Lipid and atherosclerosis	120	-0.646452	-1.58981	5.18439e-10	5.18439e-10	2.21322e-09	10751	tags=66%, list=25%, signal=50%	5330/1558/6256/842/1548/29108/114548/3661/3665/9619/27035/5452/5293/3593/3717/5599/6416/3305/7186/4792/5609/653361/7187/208/10454/414062/356/2921/5451/3606/2081/7412/1559/5533/10333/114609/5595/4689/3303/6401/5295/5335/598/8795/51135/4846/6257/5170/7410/3265/6352/7189/4772/839/5603/6348/5970/148022/5530/929/6300/7409/10010/5532/9641/8503/6774/5600/6258/207/958/5578/29110/840/1535/355/808/834/5906
hsa05016	Huntington disease	136	-0.618437	-1.52712	7.47974e-10	7.47974e-10	3.02505e-09	11739	tags=68%, list=27%, signal=50%	51079/8701/126328/64837/2878/22863/1346/5330/842/5438/513/5715/146754/5441/387332/2902/4728/5599/374291/4714/127602/7186/83544/2890/4695/148327/5609/441925/84701/147700/55102/517/4899/4698/89953/8408/4717/196385/5289/2081/5439/51164/3064/1387/5430/161/5434/25942/3065/23130/10671/10120/4704/4696/4716/4705/8678/341947/10488/10126/4707/10975/55626/27089/2876/6667/2033/2776/5687/4723/2475/291/4731/69…
hsa05010	Alzheimer disease	167	-0.603486	-1.50042	1.20108e-09	1.20108e-09	4.61468e-09	11450	tags=65%, list=26%, signal=48%	322/126328/64837/25800/1454/22863/1346/5330/489/4023/842/513/7479/5715/775/7484/55851/27123/27035/2902/4728/5293/5599/1435/374291/4714/7186/27121/8312/4695/5609/441925/84701/147700/208/55102/517/4698/7471/89953/1856/8772/80326/1139/8408/4717/5289/2081/4040/5533/5595/23130/5605/4704/4696/5295/4716/4041/4705/8678/341947/4707/91252/6622/8325/10975/55626/27089/3265/3643/2776/1020/4891/5687/4723/2475/…
hsa04140	Autophagy - animal	88	-0.677431	-1.64731	1.29653e-09	1.29653e-09	4.74419e-09	8700	tags=70%, list=20%, signal=57%	5293/5599/140775/1509/64798/441925/208/5563/55102/84971/3480/55578/8408/10645/5289/2081/3476/64223/53349/7405/5595/23130/5605/5295/8678/598/8837/83452/83734/5588/55626/5728/5170/55054/3265/7189/10325/81671/2475/55014/10010/9342/26100/8503/440275/5580/6199/6237/1613/207/4218/9110/29110/5516/10670/64419/55062/23710/57521/9140/84335/5566
hsa05208	Chemical carcinogenesis - reactive oxygen species	100	-0.656399	-1.60173	1.80653e-09	1.80653e-09	6.30989e-09	9071	tags=67%, list=21%, signal=53%	27035/4728/5293/5770/5599/374291/6416/9020/4714/5338/4792/4695/5609/653361/84701/208/25865/517/4698/8644/196/4717/3082/4258/2940/5595/5605/4704/4696/5295/4716/4705/341947/2885/4707/10975/27089/5728/5170/3265/1645/2309/4723/5603/9817/291/5970/6300/5795/653689/4731/6389/8503/6655/5600/5580/207/4713/1350/6390/1337/405/1535/10327/25/1329/100532726
hsa05202	Transcriptional misregulation in cancer	123	-0.632552	-1.55693	3.05349e-09	3.05349e-09	1.02016e-08	11925	tags=72%, list=27%, signal=53%	8861/597/8356/4066/1643/330/7185/7709/8900/4804/6256/4914/3695/862/9915/8013/2120/9611/3087/2521/64332/26039/4616/5327/861/55589/79058/472/51804/905/4299/5090/84444/4149/6495/5914/3480/4300/333932/5966/1647/4211/4297/2130/2313/64919/25942/3065/3398/1025/648/4005/26471/8148/8353/7468/7048/1053/598/221037/2078/8464/4208/3560/6760/1655/6257/4298/51426/6667/6929/5970/929/2308/2530/4609/1050/3728/7030…
hsa05170	Human immunodeficiency virus 1 infection	115	-0.626868	-1.53753	4.20926e-09	4.20926e-09	1.3477e-08	10592	tags=63%, list=24%, signal=48%	60489/2788/842/200316/2787/3661/917/919/916/2790/5293/915/2185/5599/7186/4792/5609/472/208/5336/10454/27350/5880/8772/356/7133/56924/5533/85417/2767/6923/5595/2783/5605/5295/5335/598/2791/340061/6892/51135/54331/7465/3265/6500/7189/2776/4772/2771/5603/2475/10053/5970/5530/6300/10298/1234/5532/2793/8503/8717/3134/5600/6199/207/5578/3133/29110/9616/355/808/8737
hsa03040	Spliceosome	81	-0.670869	-1.62436	4.91615e-09	4.91615e-09	1.51107e-08	10272	tags=60%, list=24%, signal=46%	6431/55119/8175/22985/58517/2521/51691/6429/9984/25949/5093/3305/101954264/101954278/24148/9092/51690/29896/6626/3303/10915/10465/3178/10084/1655/27316/23451/10523/10772/10907/9716/11338/55696/9129/10291/10569/26121/10450/57187/22938/11325/27339/6628/6427/10992/51729/57461/6634/84950
hsa04145	Phagosome	60	-0.717468	-1.71921	6.2014e-09	6.2014e-09	1.8328e-08	8267	tags=70%, list=19%, signal=57%	11151/7059/53407/653361/79659/81035/155066/5289/3112/10333/534/3115/4689/200576/9103/535/9550/64581/537/3118/9146/51143/3119/3111/55176/718/929/5869/23673/8685/3134/1781/3113/3133/10383/3109/533/1535/3117/23545/4353/81027
hsa05415	Diabetic cardiomyopathy	92	-0.655582	-1.59598	8.97673e-09	8.97673e-09	2.55478e-08	9076	tags=73%, list=21%, signal=58%	126328/4088/1346/5330/489/5590/7043/513/6517/4728/5293/5599/374291/4714/1509/9882/4695/653361/84701/208/517/5880/4698/4717/5162/4689/4704/4696/5295/4716/4705/7048/341947/5524/25874/4707/7040/4846/10975/27089/5728/3643/6667/4723/5603/2475/291/5970/6300/4731/1376/6389/4087/8503/5600/5580/207/4713/1350/6390/5578/1337/5499/1535/1329/100532726/5164
hsa04141	Protein processing in endoplasmic reticulum	63	-0.707172	-1.69606	1.05266e-08	1.05266e-08	2.88889e-08	8633	tags=73%, list=20%, signal=59%	5599/56605/51035/3305/7186/23645/5609/7466/267/26270/4287/4121/64215/118424/2081/91319/51619/84447/7327/54788/3303/10277/3300/6048/55176/6500/91445/8720/10299/55757/7841/9695/6748/440275/51128/10961/23640/64374/1388/7323/10905/80331/27102/5886/7991/10427
hsa05135	Yersinia infection	73	-0.684771	-1.64941	1.13016e-08	1.13016e-08	2.99462e-08	10398	tags=82%, list=24%, signal=63%	29108/27330/114548/3661/64283/7454/926/8395/5293/2185/5599/6416/7186/3932/4792/4210/5609/10458/208/10454/5880/23396/653857/6195/3606/2533/644150/6196/10163/5595/5605/5295/5335/5586/51135/9844/3676/6197/7410/10095/7189/2776/3937/8874/5585/4772/5603/5970/148022/6300/7409/23365/10552/8503/5600/207/29110/9815/834/8976
hsa04380	Osteoclast differentiation	66	-0.697961	-1.67821	1.22057e-08	1.22057e-08	3.12638e-08	9071	tags=77%, list=21%, signal=61%	27035/4791/5293/5599/55423/9846/4982/1435/7297/9020/7186/3932/4792/5609/653361/208/5336/10454/11024/8651/5533/5971/5595/4689/5295/7048/9103/2885/695/7040/2355/3716/7189/3937/4772/5603/5970/10859/5530/6300/8600/5532/814/8503/5600/207/6688/1535/3455/6773/1385
hsa04621	NOD-like receptor signaling pathway	112	-0.630942	-1.546	1.46674e-08	1.46674e-08	3.63572e-08	11271	tags=62%, list=26%, signal=46%	4671/330/22900/5330/29108/643246/9051/114548/3661/3665/84557/260434/5599/7297/7186/10616/79792/4792/2635/4210/7128/345611/7187/115361/10454/8772/57506/5027/2921/3606/7205/63940/7158/5595/2634/598/5586/340061/114769/51135/9927/55054/54822/3716/6352/7189/5585/5603/5970/148022/6300/55914/10010/10392/81858/9641/331/5600/5580/10910/115362/29110/23710/1535/25828/9140/3455/834/6773/8737
hsa04810	Regulation of actin cytoskeleton	111	-0.628184	-1.53935	1.6225e-08	1.6225e-08	3.89613e-08	7403	tags=49%, list=17%, signal=41%	10458/208/5880/23396/8515/7074/653857/10152/56924/2934/10163/5595/8516/5605/5295/200576/80310/85477/3687/2909/3676/6548/2253/7410/221178/3265/3680/10095/10788/8874/8817/8396/10298/7409/340156/85366/23365/7430/5305/10552/8503/6655/6237/207/3674/3675/2149/4659/5499/28964/8976/4628/10297/3071
hsa05130	Pathogenic Escherichia coli infection	90	-0.654824	-1.59367	1.93401e-08	1.93401e-08	4.50344e-08	8633	tags=61%, list=20%, signal=49%	5599/4640/2017/7186/4792/4542/10458/10454/8772/356/653857/3059/6188/3606/644150/114609/9267/10163/5595/9080/9069/283446/4646/8795/27128/51135/1365/10095/9826/7189/5603/5970/4641/6300/9181/23365/7430/10552/8717/5600/7100/9265/2149/10383/840/355/7082/834/8976/8737/81027/25/4628/3071/10427
hsa05014	Amyotrophic lateral sclerosis	150	-0.595378	-1.47247	2.29744e-08	2.29744e-08	5.19236e-08	11739	tags=65%, list=27%, signal=48%	51079/8701/203228/126328/64837/2878/22863/1346/5630/842/643246/513/5715/10482/146754/84557/2521/2902/4728/140775/6311/374291/4714/127602/7186/65018/83544/2890/4695/441925/84701/147700/55102/517/4698/10013/89953/1616/8408/4717/7133/196385/56000/5289/2081/51164/5533/80208/23130/10671/10120/4704/311/4696/4716/4705/8678/341947/598/10126/3178/4707/10975/55626/27089/11273/2876/4744/9896/5687/4723/5603/…
hsa04218	Cellular senescence	77	-0.669928	-1.61799	2.84362e-08	2.84362e-08	6.18107e-08	5830	tags=58%, list=13%, signal=51%	677/10111/5533/85417/91750/5595/5605/10114/5295/7048/144715/5934/7040/5728/23411/3265/54822/2309/4772/5603/2475/291/5970/83593/5530/6300/2308/4609/5532/5925/4087/9261/8503/3134/5600/6237/207/5499/3133/2113/204851/5928/808/132660/1978
hsa05205	Proteoglycans in cancer	110	-0.63261	-1.54952	2.89579e-08	2.89579e-08	6.18107e-08	13278	tags=80%, list=30%, signal=56%	5579/5567/3709/2099/60495/84309/673/2247/4193/11211/7473/10451/2317/6469/5777/54776/7479/2065/7484/27250/859/5293/3593/7291/2017/4660/3549/2318/960/208/5336/6385/6194/3480/2817/7471/7023/288/2549/356/7074/80326/3059/1975/3082/51196/5595/5605/5295/5335/2885/117581/7040/3236/8325/1655/5170/857/6548/7410/3265/287/5603/2475/6300/7409/4609/8324/23365/7430/4087/858/8503/10818/6774/6655/5600/1839/6199/6…
hsa05161	Hepatitis B	95	-0.641393	-1.56358	3.36537e-08	3.36537e-08	6.80531e-08	11476	tags=68%, list=26%, signal=51%	4773/1643/4088/4214/8900/6775/842/6778/7043/3661/3665/5293/2185/3717/5599/7297/6416/4089/4792/148327/5609/3718/7187/208/10454/6777/8772/356/57506/6776/1387/114609/5595/5605/5295/7098/7048/2885/10488/7040/51135/537/3265/3716/2033/7189/4772/5603/5970/148022/6300/4609/9641/5925/8503/6774/6655/5600/207/1388/5578/29110/355/6773/1385
hsa04062	Chemokine signaling pathway	116	-0.617095	-1.51469	3.36537e-08	3.36537e-08	6.80531e-08	12569	tags=75%, list=29%, signal=54%	9547/6011/112/673/408/10451/10681/6375/5330/5590/2788/2829/2833/2787/156/6359/157/2826/7454/146850/2790/5293/2185/3717/53358/1524/4792/2868/653361/3718/729230/208/5336/5880/10663/6777/414062/7074/6846/4283/2921/5294/115/2268/5595/2783/6368/5295/5335/2791/2885/3055/409/6351/1794/6361/9844/23533/1233/2931/54331/3579/7410/3265/6352/6369/2776/2309/2771/6348/5970/2870/7409/1234/6366/3577/2793/8503/677…
hsa05020	Prion disease	114	-0.618495	-1.51635	3.52189e-08	3.52189e-08	6.93922e-08	10192	tags=60%, list=23%, signal=46%	727/513/5715/775/4685/2902/859/4728/5293/5599/374291/3305/4714/4695/148327/653361/84701/147700/517/5880/4698/89953/4717/5533/116443/5595/4689/3303/4704/4696/5295/4716/4705/341947/10488/4707/10975/27089/857/6352/5687/4723/5603/291/5530/6300/5532/4731/1460/6389/858/8503/5600/5580/4713/1350/6390/1388/1337/10383/1535/4851/5566/81027/1329/100532726/1385/712
hsa04150	mTOR signaling pathway	92	-0.644576	-1.56919	3.62624e-08	3.62624e-08	6.9662e-08	12422	tags=79%, list=28%, signal=57%	673/84219/11211/7473/389541/729438/10641/7248/7249/201163/7479/27330/7484/9681/253260/55615/5293/64798/208/5563/6194/3480/7471/1856/80326/8408/55437/6195/8131/1975/4040/8649/81617/64223/6196/534/5595/5605/5295/4041/2885/79726/9550/8325/5728/5170/6197/3265/3643/10542/28956/55004/10325/96459/2475/83667/8324/6446/8503/6655/6199/207/5578/6249/54468/7483/10670/57521/8322/23175/2887/84335/1978
hsa04151	PI3K-Akt signaling pathway	200	-0.567584	-1.41867	4.04365e-08	4.04365e-08	7.57859e-08	12865	tags=60%, list=29%, signal=42%	4908/894/28227/5521/3563/2247/3913/4193/1285/3908/10681/4515/374/2688/7248/2254/7249/4804/6256/2788/842/2787/4914/3695/4254/2065/10161/117145/146850/2790/1280/92579/5293/3717/1435/131873/29941/3575/1442/7059/2324/148327/3718/208/5563/23239/6194/3480/8515/356/3561/5294/1975/55844/10018/3082/64223/2690/5618/5595/1287/7450/8516/2783/5605/200186/5295/7423/80310/598/2791/2885/5586/10488/7010/5934/3560…
hsa01240	Biosynthesis of cofactors	80	-0.662991	-1.60506	4.66975e-08	4.66975e-08	8.54365e-08	9693	tags=68%, list=22%, signal=53%	55191/4833/221264/57026/210/10229/64802/251/122622/51601/387787/60490/6470/80347/4351/9249/6697/10243/2356/102157402/112724/217/29925/203/50808/7390/65220/4144/27430/2235/79646/5372/7389/79717/80025/1355/27010/10201/200895/3620/145226/133686/4338/158/1723/204/93100/2937/124454/55312/4831/10327/54578/326625
hsa05164	Influenza A	91	-0.640504	-1.55911	5.03498e-08	5.03498e-08	8.99764e-08	10486	tags=62%, list=24%, signal=47%	842/29108/10482/9021/114548/3661/3665/56649/5293/3593/3717/7297/4792/9230/7187/208/8772/356/57506/3606/56000/3112/1387/5595/3115/5605/5295/7098/8795/51135/3118/3119/3111/3716/6352/2033/10898/8766/291/5970/148022/11100/9641/8503/8717/207/3113/5578/29110/3109/355/3117/3455/834/6773/7706
hsa04668	TNF signaling pathway	61	-0.691017	-1.65572	5.82018e-08	5.82018e-08	1.01644e-07	8700	tags=74%, list=20%, signal=59%	5293/5599/1435/6416/9020/7186/4792/148327/5609/7128/7187/208/602/10454/3659/8772/9252/2921/7133/7412/5595/6401/5295/8809/8837/4049/10488/3600/6352/5603/153090/5970/6300/8986/331/8503/8717/5600/182/207/1388/840/355/8737/1385
hsa04936	Alcoholic liver disease	83	-0.653876	-1.5858	7.49803e-08	7.49803e-08	1.28037e-07	10676	tags=61%, list=24%, signal=47%	6932/720/727/3661/51176/5564/51422/3593/5599/6416/9020/4792/721/5609/7187/208/5563/10454/8772/356/2921/10645/84818/6934/8310/29896/114609/217/23417/51135/23411/7189/718/2309/5603/5970/148022/929/6300/2308/9641/8717/5600/207/34/29110/126129/355/23175/8737/712
hsa00190	Oxidative phosphorylation	54	-0.703516	-1.67761	9.38562e-08	9.38562e-08	1.56785e-07	8341	tags=72%, list=19%, signal=58%	374291/4714/4695/84701/517/521/4698/496/4717/155066/534/4704/4696/4716/4705/341947/535/4707/9550/64077/10975/537/27089/10063/4723/1355/4731/6389/1353/4713/1350/10632/6390/1337/9551/533/23545/1329/100532726
hsa04620	Toll-like receptor signaling pathway	62	-0.684579	-1.64088	1.3384e-07	1.3384e-07	2.1882e-07	9945	tags=66%, list=23%, signal=51%	54472/3661/3665/5293/3593/5599/6416/4792/5609/7187/208/10454/414062/8772/4283/10333/114609/5595/5605/5295/7098/6351/51135/6352/7189/5603/6348/5970/148022/929/6300/9641/8503/5600/3663/7100/207/958/29110/3455/8737
hsa04722	Neurotrophin signaling pathway	68	-0.664317	-1.59852	2.22404e-07	2.22404e-07	3.56041e-07	8700	tags=66%, list=20%, signal=53%	5293/5599/53358/4792/5609/208/5336/2549/356/9252/10782/6195/6196/5595/5607/5605/5295/5335/2885/5598/51135/5170/6197/3265/7189/2309/5603/5970/6300/814/10603/9261/8503/57498/10818/6655/5600/5580/2889/207/10019/397/808/25/5906
hsa05160	Hepatitis C	81	-0.641183	-1.55249	2.64765e-07	2.64765e-07	4.15207e-07	10539	tags=60%, list=24%, signal=46%	6256/842/9021/3661/3665/5293/7297/7186/4792/7187/208/8772/356/57506/55844/5595/9080/9069/5605/5295/10062/7098/2885/8837/1365/3265/3716/8554/7189/5520/5970/148022/4609/9641/5925/8503/975/8717/6774/6655/440275/207/29110/5516/27102/355/3455/6773/8737
hsa05225	Hepatocellular carcinoma	93	-0.629368	-1.53332	3.11363e-07	3.11363e-07	4.78516e-07	13322	tags=81%, list=31%, signal=56%	122011/5579/572/2948/673/2944/119391/11211/7473/1643/4088/6605/6932/10587/7043/7479/7484/51176/55274/5293/53358/6604/4616/4089/8312/6601/8289/208/5336/3480/7471/57492/1856/2549/1647/80326/6595/4040/3082/6934/4258/2940/5595/5605/196528/5295/5335/4041/7048/598/2885/7040/8325/5728/51426/3265/6602/7039/2475/9817/4609/653689/55193/8324/5925/4087/8503/6655/6199/207/5578/7483/8322/23401/10297
hsa04110	Cell cycle	57	-0.683381	-1.6353	4.08795e-07	4.08795e-07	6.15935e-07	8694	tags=72%, list=20%, signal=58%	902/51343/4616/29945/4089/472/23383/80174/119504/1647/1387/9184/85417/3065/51433/25906/5934/7040/114799/7029/7465/10393/2033/5526/6500/4999/1663/1022/25836/8881/4609/5925/4087/51434/10459/23063/5516/10735/25/23047/5525
hsa04932	Non-alcoholic fatty liver disease	77	-0.648652	-1.56661	5.06603e-07	5.06603e-07	7.48624e-07	8910	tags=64%, list=20%, signal=51%	5564/4728/51422/5293/5599/374291/4714/7186/4296/4695/84701/208/5563/4698/356/4717/2081/10018/4704/4696/5295/10062/4716/4705/341947/4707/7040/10975/27089/2931/3643/4723/5603/5970/6300/1050/4731/6389/8503/5600/207/4713/1350/6390/1337/840/355/1329/100532726
hsa04152	AMPK signaling pathway	75	-0.65077	-1.57184	5.4066e-07	5.4066e-07	7.83876e-07	9076	tags=60%, list=21%, signal=48%	6517/5564/51422/92579/5293/9230/148327/208/5563/3480/1938/8408/55437/10645/29904/81617/55844/148/200186/5295/10488/23417/5170/23411/3643/5526/5213/5520/2309/2475/2308/8503/5207/6199/207/4218/126129/5516/5210/57521/84335/5106/1385/5525/1978
hsa05142	Chagas disease	55	-0.681857	-1.62803	5.66202e-07	5.66202e-07	8.05707e-07	9434	tags=75%, list=22%, signal=59%	917/919/916/5293/915/3593/5599/6416/4792/208/2774/414062/8772/356/55844/10333/2767/5595/5295/7048/8837/7040/51135/6352/7189/718/2776/5520/2771/5603/6348/5970/148022/6300/4087/8503/5600/207/5516/355/712
hsa05162	Measles	76	-0.648601	-1.56683	6.51344e-07	6.51344e-07	9.10011e-07	9920	tags=62%, list=23%, signal=48%	7161/3661/3665/917/916/5293/915/3593/5599/7297/3305/4792/7128/3718/7187/208/6777/8772/356/57506/3561/6776/3303/5295/598/10399/3560/51135/3716/7189/5970/868/25898/1460/9641/8503/940/8717/6774/440275/207/29110/4179/27102/355/3455/6773
hsa04611	Platelet activation	66	-0.663909	-1.59634	9.83985e-07	9.83985e-07	1.3502e-06	7359	tags=58%, list=17%, signal=48%	208/5336/255189/5294/115/5595/7450/5295/9002/695/83660/4846/6916/23533/2909/8773/2776/3937/2771/5603/6300/340156/83706/54518/6786/85366/23365/8503/5600/109/207/3674/2149/4659/5499/7408/5566/5906
[truncated: 188 more rows]

[truncated: 5 more sheets: Table S11, Table S12, Table S13, Table S14, Table S15]
